# Supplementary material for: Chromatic micromaps in primary visual cortex
Source: Nat Commun. 2021 Apr 19;12:2315. doi: 10.1038/s41467-021-22488-3 (PMC8055908; doi:10.1038/s41467-021-22488-3)
Supplement: Supplementary file 4 — Source Data [file 41467_2021_22488_MOESM4_ESM.xlsx]

## Sheet: Figure 2
Fig. 2c						Fig. 2d	(left)				(right)							Fig. 2e						Fig. 2f
	bin centers	measured data	position-shuffled control	SD				FOV	characteristic length			FOV	cluster index		position-shuffled control, mean	SD			FOV	measured data	permuted positions	SD			FOV	measured data	permuted positions	SD
	10	0.1622	0.0516	0.0051				1	189.2			1	1.1778		1.0011	0.019			1	0.651	0.2463	0.0065			1	0.6104	0.4153	0.0123
	30	0.1552	0.0517	0.0029				2	184.903			2	1.2106						2	0.5594	0.1911	0.007			2	0.4514	0.2793	0.0112
	50	0.1476	0.0515	0.0027				3	187.225			3	1.151						3	0.4834	0.2018	0.007			3	0.4813	0.2387	0.0114
	70	0.1327	0.0516	0.0025				4	186.362			4	1.3437						4	0.4488	0.0755	0.0077			4	0.4771	0.2812	0.0196
	90	0.116	0.0517	0.0025				5	194.6			5	1.1606						5	0.4914	0.2025	0.0069			5	0.4268	0.3109	0.0154
	110	0.1053	0.0516	0.0024				6	203.962			6	1.2182						6	0.1393	0.0243	0.0088			6	0.3556	0.3268	0.0716
	130	0.0904	0.0517	0.0024				7	272.801			7	1.1676						7	0.4058	0.0985	0.008			7	0.5818	0.2572	0.0185
	150	0.075	0.0517	0.0024				8	212.501			8	1.2625						8	0.5638	0.1509	0.0102			8	0.5	0.2816	0.0168
	170	0.0634	0.0516	0.0024				9	177.782			9	1.3147						9	0.521	0.1505	0.0122			9	0.4247	0.3044	0.0212
	190	0.0529	0.0516	0.0024				10	192.437			10	1.2095						10	0.6387	0.2271	0.0096			10	0.5567	0.3299	0.0134
	210	0.0431	0.0516	0.0023				11	190.024			11	1.2071						11	0.601	0.2377	0.0131			11	0.5476	0.3896	0.023
	230	0.0387	0.0517	0.0022				12	194.813			12	1.1889						12	0.4801	0.1842	0.0107			12	0.4643	0.3028	0.018
	250	0.0309	0.0517	0.0021				13	190.041			13	1.2442						13	0.48	0.1616	0.0112			13	0.4882	0.3574	0.0232
	270	0.0279	0.0516	0.0021				14	157.061			14	1.5314						14	0.255	0.0609	0.0135			14	0.5158	0.4359	0.0544
	290	0.0234	0.0517	0.002				15	170.632			15	1.2288						15	0.2569	0.0856	0.0085			15	0.3713	0.2853	0.0312
	310	0.0226	0.0516	0.0019				16	194.512			16	1.1214						16	0.1997	0.0513	0.0084			16	0.6763	0.3316	0.0425
	330	0.0221	0.0516	0.0018				17	202.693			17	1.1663						17	0.1724	0.0381	0.0081			17	0.6413	0.321	0.048
	350	0.0247	0.0517	0.0016
	370	0.0273	0.0517	0.0015				mean	194.21			mean	1.2297
	390	0.0339	0.0517	0.0015
	410	0.0377	0.0516	0.0016
	430	0.0427	0.0517	0.0018
	450	0.0474	0.0517	0.002
	470	0.0546	0.0519	0.0022

## Sheet: Figure 3
Fig. 3c
					Fig. 3c, upper	Fig. 3c, lower
	CO bin centers	n, all cells	n, positive resp cells	n, suppressed cells	fraction pos	fraction supp
	0.025	1083	31	196	0.0286	0.181
	0.075	1185	60	199	0.0506	0.1679
	0.125	1168	47	188	0.0402	0.161
	0.175	1566	64	293	0.0409	0.1871
	0.225	1547	97	187	0.0627	0.1209
	0.275	1612	108	158	0.067	0.098
	0.325	1535	126	133	0.0821	0.0866
	0.375	1499	140	124	0.0934	0.0827
	0.425	1264	140	104	0.1108	0.0823
	0.475	1249	135	76	0.1081	0.0608
	0.525	1154	161	58	0.1395	0.0503
	0.575	1164	193	65	0.1658	0.0558
	0.625	1178	226	52	0.1919	0.0441
	0.675	1202	312	60	0.2596	0.0499
	0.725	1175	300	54	0.2553	0.046
	0.775	1043	240	60	0.2301	0.0575
	0.825	1102	282	57	0.2559	0.0517
	0.875	1045	238	56	0.2278	0.0536
	0.925	1010	269	48	0.2663	0.0475
	0.975	759	196	74	0.2582	0.0975

## Sheet: Figure 4
Fig. 4b	(left)				(right)							Fig. 4c					Fig. 4d	scatter plot:		histogram:				Fig. 4e,f	bars only (black line):		Fig. 4e	Fig. 4f		coactive (red line):		Fig. 4e	Fig. 4f
		FOV	characteristic length			FOV	cluster index		position-shuffled control, mean	SD			FOV	n, uniform	n, bars				bar resp - uniform resp (ΔF/F %), sorted		bin centers (ΔF/F %)	counts				cell (sorted by SF)	peak SF	CO val			cell (sorted by SF)	peak SF	CO val
		1	142.481			1	1.1079		1.0004	0.0089			1	32	149				-8.54		-8.41	1				1	0.125	0.6598			1	0.125	0.6944
		2	183.853			2	1.1092						2	370	616				-8.11		-8.14	2				2	0.125	0.7347			2	0.125	0.8845
		3	210.899			3	1.2585						3	205	135				-8.04		-7.86	0				3	0.125	0.8297			3	0.1802	0.72
		4	175.016			4	1.2341						4	203	70				-7.35		-7.59	0				4	0.125	0.801			4	0.1873	0.3735
		5	229.727			5	1.1349						5	163	249				-6.99		-7.32	1				5	0.125	0.6489			5	0.1873	0.485
		6	292.052			6	1.0579						6	279	550				-6.82		-7.05	1				6	0.125	0.6602			6	0.1873	0.6294
		7	176.769			7	1.1406						7	177	216				-6.46		-6.78	1				7	0.125	0.6747			7	0.1873	0.6489
		8	240.4			8	1.0779						8	232	349				-6.45		-6.51	2				8	0.125	0.7451			8	0.1873	0.6819
		9	227.693			9	1.0835						9	106	215				-6.34		-6.24	1				9	0.125	0.8339			9	0.1873	0.7034
		10	169.126			10	1.2469						10	90	248				-5.85		-5.97	1				10	0.125	0.8192			10	0.1873	0.7096
		11	175.948			11	1.1433						11	31	415				-5.58		-5.7	1				11	0.125	0.5975			11	0.1873	0.7176
		12	250.342			12	1.0775						12	52	490				-5.42		-5.43	2				12	0.125	0.9468			12	0.1873	0.7289
																			-5.3		-5.15	3				13	0.1873	0.8518			13	0.1873	0.7312
		mean	206.192			mean	1.1393												-5.21		-4.88	4				14	0.1873	0.683			14	0.1873	0.7473
																			-5.13		-4.61	2				15	0.1873	0.8702			15	0.1873	0.779
																			-5.12		-4.34	4				16	0.1873	0.4946			16	0.1873	0.8049
																			-5		-4.07	2				17	0.1873	0.8453			17	0.1873	0.8068
																			-4.93		-3.8	8				18	0.1873	0.9015			18	0.1873	0.8899
																			-4.79		-3.53	8				19	0.1873	0.8734			19	0.1873	0.9531
																			-4.78		-3.26	6				20	0.1873	0.9286			20	0.263	0.8981
																			-4.74		-2.99	5				21	0.1873	0.8896			21	0.2996	0.8101
																			-4.58		-2.71	11				22	0.1873	0.8588			22	0.3558	0.8406
																			-4.43		-2.44	13				23	0.1873	0.8018			23	0.3734	0.7312
																			-4.36		-2.17	16				24	0.1873	0.6689			24	0.4962	0.8535
																			-4.26		-1.9	16				25	0.1873	0.8119			25	0.5242	0.8463
																			-4.24		-1.63	23				26	0.1873	0.3773			26	0.5242	0.9194
																			-4		-1.36	21				27	0.1873	0.2899			27	0.5523	0.8817
																			-3.98		-1.09	16				28	0.1873	0.8588			28	0.6085	0.7474
																			-3.93		-0.82	30				29	0.1873	0.6966			29	0.6366	0.7094
																			-3.92		-0.55	45				30	0.1873	0.7182			30	0.6366	0.8715
																			-3.88		-0.27	43				31	0.1873	0.6059			31	0.6647	0.7031
																			-3.87		0	45				32	0.1873	0.3373			32	0.6647	0.7136
																			-3.85		0.27	45				33	0.3458	0.7643			33	0.6647	0.7179
																			-3.83		0.54	76				34	0.4119	0.8523			34	0.6647	0.8663
																			-3.72		0.81	55				35	0.4681	0.2567			35	0.6927	0.4718
																			-3.7		1.08	56				36	0.4681	0.3486			36	0.6927	0.5547
																			-3.65		1.35	68				37	0.4962	0.6716			37	0.6927	0.6884
																			-3.62		1.62	58				38	0.4962	0.8039			38	0.7208	0.8291
																			-3.6		1.89	60				39	0.5114	0.7239			39	0.7208	0.9719
																			-3.54		2.16	60				40	0.5242	0.4968			40	0.7489	0.7703
																			-3.49		2.44	63				41	0.539	0.5767			41	0.7489	0.8098
																			-3.42		2.71	65				42	0.5804	0.8559			42	0.7489	0.9169
																			-3.41		2.98	48				43	0.5804	0.6164			43	0.777	0.3441
																			-3.41		3.25	43				44	0.5804	0.4404			44	0.777	0.6742
																			-3.33		3.52	27				45	0.5804	0.7133			45	0.777	0.8201
																			-3.31		3.79	35				46	0.5942	0.1339			46	0.777	0.8299
																			-3.27		4.06	24				47	0.5942	0.7406			47	0.8051	0.818
																			-3.24		4.33	20				48	0.6085	0.1733			48	0.8051	0.8766
																			-3.2		4.6	14				49	0.6085	0.5209			49	0.8149	0.3176
																			-3.17		4.88	14				50	0.6218	0.8879			50	0.8149	0.6062
																			-3.12		5.15	13				51	0.6366	0.2231			51	0.8331	0.856
																			-2.98		5.42	14				52	0.6494	0.5713			52	0.8425	0.8294
																			-2.91		5.69	9				53	0.6494	0.647			53	0.8425	0.9358
																			-2.88		5.96	4				54	0.6647	0.7456			54	0.8612	0.5639
																			-2.87		6.23	6				55	0.6647	0.6641			55	0.8612	0.7087
																			-2.81		6.5	5				56	0.6927	0.3423			56	0.8612	0.8299
																			-2.8		6.77	5				57	0.6927	0.2846			57	0.8612	0.9263
																			-2.79		7.04	5				58	0.6927	0.6045			58	0.8701	0.703
																			-2.77		7.32	2				59	0.7045	0.8482			59	0.8893	0.7216
																			-2.76		7.59	2				60	0.7045	0.7081			60	0.9174	0.3861
																			-2.74		7.86	1				61	0.7208	0.3353			61	0.9174	0.5644
																			-2.73		8.13	4				62	0.7321	0.7884			62	0.9174	0.6043
																			-2.73		8.4	0				63	0.7489	0.2668			63	0.9174	0.7557
																			-2.62		8.67	2				64	0.7597	0.91			64	0.9174	0.9098
																			-2.62		8.94	1				65	0.7597	0.8077			65	0.9174	0.9576
																			-2.59		9.21	0				66	0.7597	0.8628			66	0.9253	0.5654
																			-2.55		9.48	0				67	0.7597	0.7603			67	0.9455	0.5662
																			-2.54		9.75	0				68	0.7597	0.9201			68	0.9455	0.8181
																			-2.53		10.03	0				69	0.777	0.0327			69	0.9529	0.4371
																			-2.52		10.3	0				70	0.777	0.0936			70	0.9736	0.5744
																			-2.49		10.57	0				71	0.777	0.3206			71	0.9805	0.3598
																			-2.46		10.84	0				72	0.7873	0.6214			72	0.9805	0.9321
																			-2.38		11.11	0				73	0.7873	0.9114			73	1.0016	0.6596
																			-2.38		11.38	1				74	0.8051	0.9181			74	1.0016	0.7053
																			-2.37		11.65	0				75	0.8051	0.3567			75	1.0016	0.7134
																			-2.35		11.92	0				76	0.8051	0.3686			76	1.0016	0.757
																			-2.35		12.19	0				77	0.8051	0.7814			77	1.0016	0.9136
																			-2.34		12.47	0				78	0.8051	0.4534			78	1.0081	0.3904
																			-2.32		12.74	0				79	0.8051	0.4845			79	1.0081	0.943
																			-2.28		13.01	0				80	0.8149	0.7187			80	1.0297	0.3974
																			-2.26		13.28	1				81	0.8149	0.2218			81	1.0297	0.6158
																			-2.24		13.55	0				82	0.8149	0.5845			82	1.0297	0.8266
																			-2.23		13.82	0				83	0.8149	0.9748			83	1.0357	0.3136
																			-2.22		14.09	0				84	0.8149	0.9038			84	1.0357	0.7368
																			-2.21		14.36	0				85	0.8149	0.8882			85	1.0357	0.9126
																			-2.2		14.63	0				86	0.8149	0.889			86	1.0578	0.5422
																			-2.2		14.91	0				87	0.8331	0.1553			87	1.0578	0.6112
																			-2.19		15.18	0				88	0.8331	0.2724			88	1.0578	0.7436
																			-2.19		15.45	0				89	0.8331	0.4488			89	1.0633	0.2329
																			-2.16		15.72	0				90	0.8331	0.4492			90	1.0633	0.3378
																			-2.12		15.99	0				91	0.8331	0.3457			91	1.0859	0.5274
																			-2.08		16.26	0				92	0.8331	0.6788			92	1.0859	0.5425
																			-2.07		16.53	0				93	0.8331	0.1893			93	1.0859	0.7059
																			-2.06		16.8	1				94	0.8331	0.771			94	1.0909	0.1518
																			-2.05		17.07	0				95	0.8331	0.7261			95	1.0909	0.8394
																			-2.03		17.34	0				96	0.8425	0.6887			96	1.0909	0.8699
																			-2.02		17.62	0				97	0.8425	0.7663			97	1.0909	0.9292
																			-2.02		17.89	0				98	0.8425	0.7241			98	1.114	0.6715
																			-2.01		18.16	0				99	0.8425	0.5764			99	1.114	0.7881
																			-2		18.43	1				100	0.8425	0.5946			100	1.1185	0.423
																			-1.95							101	0.8425	0.4492			101	1.1185	0.677
																			-1.91							102	0.8425	0.6214			102	1.142	0.3576
																			-1.9							103	0.8425	0.8444			103	1.142	0.5103
																			-1.89							104	0.8425	0.9419			104	1.142	0.6177
																			-1.88							105	0.8425	0.914			105	1.142	0.7034
																			-1.88							106	0.8612	0.7526			106	1.142	0.8087
																			-1.88							107	0.8612	0.3152			107	1.142	0.8681
																			-1.87							108	0.8612	0.5337			108	1.1461	0.2522
																			-1.8							109	0.8612	0.3661			109	1.1461	0.9624
																			-1.8							110	0.8701	0.9078			110	1.1701	0.3132
																			-1.77							111	0.8701	0.703			111	1.1701	0.3915
																			-1.76							112	0.8701	0.3962			112	1.1701	0.427
																			-1.76							113	0.8701	0.579			113	1.1701	0.4647
																			-1.72							114	0.8701	0.5274			114	1.1701	0.6368
																			-1.71							115	0.8701	0.8139			115	1.1982	0.3144
																			-1.71							116	0.8701	0.8531			116	1.1982	0.7542
																			-1.71							117	0.8701	0.9205			117	1.1982	0.7784
																			-1.7							118	0.8893	0.3942			118	1.2013	0.9358
																			-1.69							119	0.8893	0.2996			119	1.2263	0.1037
																			-1.65							120	0.8977	0.8862			120	1.2263	0.5986
																			-1.65							121	0.8977	0.7255			121	1.2263	0.6248
																			-1.64							122	0.8977	0.7583			122	1.2263	0.6404
																			-1.63							123	0.8977	0.6731			123	1.2263	0.7379
																			-1.63							124	0.8977	0.6492			124	1.2263	0.7443
																			-1.61							125	0.8977	0.8461			125	1.2263	0.8299
																			-1.61							126	0.8977	0.4898			126	1.2263	0.8645
																			-1.6							127	0.8977	0.5801			127	1.2263	0.9934
																			-1.6							128	0.8977	0.6608			128	1.2289	0.4126
																			-1.59							129	0.8977	0.9453			129	1.2289	0.5757
																			-1.56							130	0.8977	0.9441			130	1.2544	0.652
																			-1.54							131	0.8977	0.8662			131	1.2544	0.8963
																			-1.54							132	0.9174	0.7701			132	1.2565	0.8001
																			-1.53							133	0.9174	0.2368			133	1.2565	0.8689
																			-1.53							134	0.9174	0.6838			134	1.2565	0.9156
																			-1.47							135	0.9253	0.8252			135	1.2565	0.9163
																			-1.45							136	0.9253	0.7794			136	1.2825	0.5359
																			-1.45							137	0.9253	0.797			137	1.2825	0.5382
																			-1.42							138	0.9253	0.7987			138	1.2825	0.9464
																			-1.41							139	0.9253	0.843			139	1.2841	0.9446
																			-1.4							140	0.9253	0.6047			140	1.3105	0.4941
																			-1.39							141	0.9253	0.5253			141	1.3105	0.7577
																			-1.37							142	0.9253	0.272			142	1.3386	0.4979
																			-1.36							143	0.9253	0.4471			143	1.3386	0.6642
																			-1.36							144	0.9253	0.8926			144	1.3386	0.7317
																			-1.33							145	0.9253	0.5293			145	1.3386	0.7496
																			-1.32							146	0.9253	0.298			146	1.3386	0.8356
																			-1.32							147	0.9253	0.0641			147	1.3393	0.5829
																			-1.32							148	0.9253	0.9241			148	1.3393	0.9125
																			-1.31							149	0.9253	0.9453			149	1.3667	0.5676
																			-1.31							150	0.9253	0.7674			150	1.3667	0.7005
																			-1.29							151	0.9455	0.1201			151	1.3667	0.8222
																			-1.27							152	0.9455	0.804			152	1.3945	0.9529
																			-1.27							153	0.9529	0.5363			153	1.3948	0.5832
																			-1.25							154	0.9529	0.7036			154	1.3948	0.8474
																			-1.24							155	0.9529	0.8528			155	1.3948	0.8484
																			-1.22							156	0.9529	0.7213			156	1.4229	0.9349
																			-1.18							157	0.9529	0.7524			157	1.4229	0.9777
																			-1.17							158	0.9529	0.2985			158	1.4509	0.5316
																			-1.17							159	0.9529	0.5545			159	1.4509	0.5469
																			-1.13							160	0.9529	0.838			160	1.4509	0.5908
																			-1.12							161	0.9529	0.8054			161	1.4509	0.7066
																			-1.12							162	0.9529	0.8302			162	1.4509	0.7118
																			-1.1							163	0.9529	0.7022			163	1.4509	0.8846
																			-1.1							164	0.9529	0.8998			164	1.4773	0.959
																			-1.09							165	0.9529	0.8318			165	1.479	0.1714
																			-1.07							166	0.9529	0.4202			166	1.479	0.3924
																			-1.06							167	0.9736	0.1355			167	1.479	0.6958
																			-1.06							168	0.9736	0.2848			168	1.479	0.7269
																			-1.01							169	0.9736	0.5202			169	1.479	0.7389
																			-1.01							170	0.9805	0.6652			170	1.479	0.9434
																			-0.99							171	0.9805	0.8262			171	1.5071	0.2618
																			-0.92							172	0.9805	0.586			172	1.5071	0.3213
																			-0.92							173	0.9805	0.6458			173	1.5071	0.5878
																			-0.91							174	0.9805	0.8182			174	1.5071	0.5958
																			-0.85							175	0.9805	0.7546			175	1.5071	0.6571
																			-0.84							176	0.9805	0.5138			176	1.5071	0.6784
																			-0.83							177	0.9805	0.8684			177	1.5071	0.7715
																			-0.82							178	0.9805	0.5975			178	1.5071	0.7863
																			-0.82							179	0.9805	0.7003			179	1.5071	0.7946
																			-0.81							180	0.9805	0.7633			180	1.5325	0.9911
																			-0.79							181	0.9805	0.4227			181	1.5352	0.4658
																			-0.78							182	0.9805	0.5521			182	1.5352	0.4798
																			-0.77							183	0.9805	0.0687			183	1.5352	0.7312
																			-0.77							184	0.9805	0.4782			184	1.5352	0.8561
																			-0.77							185	0.9805	0.5373			185	1.5352	0.9683
																			-0.77							186	0.9805	0.324			186	1.5601	0.9378
																			-0.77							187	0.9805	0.4815			187	1.5633	0.3955
																			-0.76							188	0.9805	0.2322			188	1.5633	0.5695
																			-0.76							189	0.9805	0.8728			189	1.5633	0.6283
																			-0.76							190	0.9805	0.9302			190	1.5633	0.8241
																			-0.76							191	0.9805	0.8569			191	1.5633	0.929
																			-0.75							192	1.0016	0.4316			192	1.5877	0.8242
																			-0.75							193	1.0016	0.6188			193	1.5914	0.4299
																			-0.74							194	1.0016	0.4563			194	1.5914	0.6231
																			-0.73							195	1.0016	0.3441			195	1.5914	0.9309
																			-0.73							196	1.0016	0.7367			196	1.6194	0.2915
																			-0.73							197	1.0081	0.6818			197	1.6194	0.503
																			-0.71							198	1.0081	0.6876			198	1.6194	0.6438
																			-0.7							199	1.0081	0.1798			199	1.6194	0.6926
																			-0.7							200	1.0081	0.5142			200	1.6194	0.8092
																			-0.68							201	1.0081	0.6416			201	1.6194	0.8422
																			-0.68							202	1.0081	0.6773			202	1.6475	0.4908
																			-0.66							203	1.0081	0.704			203	1.6475	0.5246
																			-0.66							204	1.0081	0.5422			204	1.6475	0.6924
																			-0.66							205	1.0081	0.7414			205	1.6475	0.7046
																			-0.64							206	1.0081	0.7178			206	1.6756	0.5849
																			-0.63							207	1.0081	0.3068			207	1.6756	0.6784
																			-0.63							208	1.0081	0.3553			208	1.7037	0.4962
																			-0.61							209	1.0081	0.2411			209	1.7037	0.657
																			-0.61							210	1.0081	0.3966			210	1.7037	0.6671
																			-0.61							211	1.0081	0.4753			211	1.7037	0.78
																			-0.61							212	1.0081	0.2677			212	1.7037	0.8744
																			-0.6							213	1.0081	0.2599			213	1.7037	0.9489
																			-0.6							214	1.0081	0.34			214	1.7256	0.5611
																			-0.59							215	1.0081	0.901			215	1.7318	0.8286
																			-0.59							216	1.0081	0.9178			216	1.7318	0.8288
																			-0.58							217	1.0081	0.9305			217	1.7598	0.7721
																			-0.58							218	1.0081	0.9498			218	1.7598	0.9882
																			-0.57							219	1.0081	0.8774			219	1.7879	0.3383
																			-0.55							220	1.0081	0.8877			220	1.816	0.2024
																			-0.54							221	1.0297	0.5645			221	1.816	0.733
																			-0.54							222	1.0357	0.7324			222	1.816	0.8063
																			-0.54							223	1.0357	0.2685			223	1.816	0.8176
																			-0.53							224	1.0357	0.2436			224	1.8441	0.4253
																			-0.53							225	1.0357	0.6939			225	1.8722	0.2117
																			-0.52							226	1.0357	0.5074			226	1.8722	0.9516
																			-0.52							227	1.0357	0.749			227	1.9564	0.7185
																			-0.51							228	1.0357	0.8009			228	2.0407	0.6983
																			-0.51							229	1.0357	0.7003			229	2.0407	0.7468
																			-0.51							230	1.0357	0.6521			230	2.153	0.5491
																			-0.5							231	1.0357	0.8254
																			-0.5							232	1.0357	0.6435
																			-0.49							233	1.0357	0.3437
																			-0.48							234	1.0357	0.1939
																			-0.46							235	1.0357	0.2247
																			-0.46							236	1.0357	0.1276
																			-0.46							237	1.0357	0.3199
																			-0.45							238	1.0357	0.3367
																			-0.45							239	1.0357	0.1314
																			-0.44							240	1.0357	0.4884
																			-0.44							241	1.0357	0.3863
																			-0.44							242	1.0357	0.9039
																			-0.43							243	1.0357	0.9129
																			-0.43							244	1.0357	0.9226
																			-0.42							245	1.0578	0.3455
																			-0.42							246	1.0578	0.3765
																			-0.39							247	1.0578	0.4139
																			-0.39							248	1.0578	0.9169
																			-0.39							249	1.0578	0.8654
																			-0.38							250	1.0633	0.7627
																			-0.38							251	1.0633	0.6921
																			-0.37							252	1.0633	0.3893
																			-0.36							253	1.0633	0.2546
																			-0.36							254	1.0633	0.6702
																			-0.35							255	1.0633	0.442
																			-0.33							256	1.0633	0.7444
																			-0.31							257	1.0633	0.7289
																			-0.31							258	1.0633	0.6237
																			-0.3							259	1.0633	0.9431
																			-0.29							260	1.0633	0.941
																			-0.28							261	1.0633	0.8438
																			-0.28							262	1.0633	0.7453
																			-0.27							263	1.0633	0.7725
																			-0.26							264	1.0633	0.673
																			-0.26							265	1.0633	0.6774
																			-0.25							266	1.0633	0.6332
																			-0.23							267	1.0633	0.5118
																			-0.22							268	1.0633	0.4706
																			-0.21							269	1.0633	0.5942
																			-0.21							270	1.0633	0.2093
																			-0.21							271	1.0633	0.2571
																			-0.21							272	1.0633	0.1881
																			-0.19							273	1.0633	0.132
																			-0.19							274	1.0633	0.3333
																			-0.19							275	1.0633	0.3579
																			-0.18							276	1.0633	0.4598
																			-0.18							277	1.0633	0.1557
																			-0.18							278	1.0633	0.2771
																			-0.18							279	1.0633	0.2066
																			-0.18							280	1.0633	0.1472
																			-0.18							281	1.0633	0.9371
																			-0.17							282	1.0633	0.2304
																			-0.17							283	1.0633	0.8658
																			-0.17							284	1.0633	0.9479
																			-0.16							285	1.0633	0.9415
																			-0.16							286	1.0859	0.2654
																			-0.16							287	1.0859	0.3728
																			-0.15							288	1.0859	0.3963
																			-0.14							289	1.0909	0.8435
																			-0.12							290	1.0909	0.3723
																			-0.12							291	1.0909	0.6697
																			-0.12							292	1.0909	0.7359
																			-0.12							293	1.0909	0.8095
																			-0.12							294	1.0909	0.9109
																			-0.11							295	1.0909	0.8903
																			-0.1							296	1.0909	0.6416
																			-0.08							297	1.0909	0.457
																			-0.08							298	1.0909	0.7825
																			-0.08							299	1.0909	0.8128
																			-0.07							300	1.0909	0.8124
																			-0.07							301	1.0909	0.6656
																			-0.06							302	1.0909	0.6736
																			-0.06							303	1.0909	0.4057
																			-0.06							304	1.0909	0.387
																			-0.06							305	1.0909	0.3019
																			-0.06							306	1.0909	0.2534
																			-0.06							307	1.0909	0.149
																			-0.03							308	1.0909	0.225
																			-0.03							309	1.0909	0.1129
																			-0.02							310	1.0909	0.2024
																			-0.01							311	1.0909	0.0966
																			-0.01							312	1.0909	0.1637
																			-0.01							313	1.0909	0.259
																			0							314	1.0909	0.0813
																			0.01							315	1.0909	0.1193
																			0.02							316	1.0909	0.3294
																			0.03							317	1.0909	0.2338
																			0.04							318	1.0909	0.455
																			0.04							319	1.0909	0.158
																			0.04							320	1.0909	0.207
																			0.05							321	1.0909	0.346
																			0.06							322	1.0909	0.7163
																			0.08							323	1.0909	0.949
																			0.08							324	1.0909	0.7631
																			0.08							325	1.0909	0.5311
																			0.09							326	1.114	0.3742
																			0.09							327	1.1185	0.5834
																			0.09							328	1.1185	0.6354
																			0.11							329	1.1185	0.2094
																			0.12							330	1.1185	0.4549
																			0.12							331	1.1185	0.6304
																			0.12							332	1.1185	0.7702
																			0.12							333	1.1185	0.81
																			0.13							334	1.1185	0.9369
																			0.13							335	1.1185	0.9132
																			0.14							336	1.1185	0.7214
																			0.14							337	1.1185	0.4577
																			0.14							338	1.1185	0.7494
																			0.15							339	1.1185	0.689
																			0.15							340	1.1185	0.7803
																			0.15							341	1.1185	0.3161
																			0.18							342	1.1185	0.2216
																			0.19							343	1.1185	0.1443
																			0.19							344	1.1185	0.2725
																			0.2							345	1.1185	0.1985
																			0.2							346	1.1185	0.0869
																			0.21							347	1.1185	0.0712
																			0.21							348	1.1185	0.0754
																			0.21							349	1.1185	0.1911
																			0.22							350	1.1185	0.1604
																			0.22							351	1.1185	0.0775
																			0.22							352	1.1185	0.1767
																			0.23							353	1.1185	0.2936
																			0.24							354	1.1185	0.0655
																			0.24							355	1.1185	0.9673
																			0.25							356	1.1185	0.9727
																			0.27							357	1.1185	0.9498
																			0.27							358	1.1185	0.7122
																			0.28							359	1.1185	0.4064
																			0.28							360	1.1185	0.7205
																			0.29							361	1.1185	0.9076
																			0.29							362	1.1185	0.7566
																			0.29							363	1.1185	0.0422
																			0.3							364	1.1185	0.9009
																			0.31							365	1.1185	0.8741
																			0.31							366	1.142	0.4215
																			0.32							367	1.142	0.3863
																			0.32							368	1.142	0.1949
																			0.33							369	1.142	0.3067
																			0.33							370	1.142	0.728
																			0.33							371	1.142	0.7474
																			0.34							372	1.142	0.8598
																			0.34							373	1.1461	0.4722
																			0.35							374	1.1461	0.5924
																			0.36							375	1.1461	0.6989
																			0.37							376	1.1461	0.3727
																			0.37							377	1.1461	0.2662
																			0.39							378	1.1461	0.7323
																			0.4							379	1.1461	0.3199
																			0.41							380	1.1461	0.6833
																			0.41							381	1.1461	0.9673
																			0.41							382	1.1461	0.9163
																			0.42							383	1.1461	0.9313
																			0.42							384	1.1461	0.2332
																			0.42							385	1.1461	0.7857
																			0.43							386	1.1461	0.5025
																			0.45							387	1.1461	0.4472
																			0.45							388	1.1461	0.3217
																			0.46							389	1.1461	0.4265
																			0.46							390	1.1461	0.1764
																			0.46							391	1.1461	0.166
																			0.47							392	1.1461	0.1944
																			0.47							393	1.1461	0.3718
																			0.47							394	1.1461	0.2988
																			0.47							395	1.1461	0.3656
																			0.49							396	1.1461	0.1598
																			0.49							397	1.1461	0.2468
																			0.49							398	1.1461	0.2816
																			0.49							399	1.1461	0.1969
																			0.49							400	1.1461	0.1371
																			0.49							401	1.1461	0.1418
																			0.5							402	1.1461	0.3939
																			0.5							403	1.1461	0.1071
																			0.5							404	1.1461	0.0598
																			0.51							405	1.1461	0.0641
																			0.51							406	1.1461	0.239
																			0.51							407	1.1461	0.9
																			0.52							408	1.1461	0.4092
																			0.52							409	1.1461	0.8542
																			0.52							410	1.1461	0.946
																			0.52							411	1.1461	0.9688
																			0.52							412	1.1461	0.7297
																			0.52							413	1.1461	0.6389
																			0.53							414	1.1461	0.8898
																			0.53							415	1.1461	0.7031
																			0.53							416	1.1461	0.6428
																			0.54							417	1.1701	0.4055
																			0.54							418	1.1701	0.2379
																			0.54							419	1.1701	0.42
																			0.54							420	1.1701	0.4661
																			0.55							421	1.1701	0.7779
																			0.55							422	1.1737	0.6439
																			0.56							423	1.1737	0.5014
																			0.56							424	1.1737	0.1515
																			0.56							425	1.1737	0.6343
																			0.57							426	1.1737	0.0631
																			0.57							427	1.1737	0.2186
																			0.57							428	1.1737	0.7124
																			0.58							429	1.1737	0.749
																			0.59							430	1.1737	0.8981
																			0.59							431	1.1737	0.3316
																			0.59							432	1.1737	0.6587
																			0.59							433	1.1737	0.7053
																			0.59							434	1.1737	0.4086
																			0.6							435	1.1737	0.2611
																			0.6							436	1.1737	0.1027
																			0.6							437	1.1737	0.2399
																			0.61							438	1.1737	0.1797
																			0.61							439	1.1737	0.0794
																			0.61							440	1.1737	0.2141
																			0.61							441	1.1737	0.1885
																			0.62							442	1.1737	0.1986
																			0.62							443	1.1737	0.3634
																			0.62							444	1.1737	0.8598
																			0.62							445	1.1737	0.1184
																			0.63							446	1.1737	0.7455
																			0.63							447	1.1737	0.0847
																			0.63							448	1.1737	0.9428
																			0.63							449	1.1737	0.0206
																			0.64							450	1.1737	0.9217
																			0.64							451	1.1737	0.3075
																			0.65							452	1.1737	0.6431
																			0.65							453	1.1737	0.5553
																			0.65							454	1.1737	0.5089
																			0.66							455	1.1982	0.5498
																			0.68							456	1.1982	0.4264
																			0.69							457	1.1982	0.5812
																			0.69							458	1.1982	0.7868
																			0.69							459	1.2013	0.4135
																			0.69							460	1.2013	0.4699
																			0.69							461	1.2013	0.2275
																			0.7							462	1.2013	0.5484
																			0.7							463	1.2013	0.6491
																			0.7							464	1.2013	0.8292
																			0.71							465	1.2013	0.9463
																			0.71							466	1.2013	0.8886
																			0.72							467	1.2013	0.451
																			0.72							468	1.2013	0.2556
																			0.73							469	1.2013	0.5996
																			0.73							470	1.2013	0.3768
																			0.73							471	1.2013	0.034
																			0.74							472	1.2013	0.3259
																			0.74							473	1.2013	0.1247
																			0.74							474	1.2013	0.652
																			0.75							475	1.2013	0.9259
																			0.75							476	1.2013	0.9434
																			0.76							477	1.2013	0.474
																			0.76							478	1.2013	0.6328
																			0.77							479	1.2013	0.3241
																			0.77							480	1.2263	0.3916
																			0.78							481	1.2263	0.3765
																			0.78							482	1.2263	0.5979
																			0.79							483	1.2263	0.6579
																			0.79							484	1.2263	0.869
																			0.8							485	1.2263	0.1815
																			0.8							486	1.2289	0.6265
																			0.81							487	1.2289	0.6739
																			0.81							488	1.2289	0.6059
																			0.81							489	1.2289	0.3274
																			0.81							490	1.2289	0.5779
																			0.83							491	1.2289	0.2832
																			0.83							492	1.2289	0.2075
																			0.83							493	1.2289	0.1696
																			0.83							494	1.2289	0.714
																			0.83							495	1.2289	0.4525
																			0.84							496	1.2289	0.0814
																			0.86							497	1.2289	0.6948
																			0.87							498	1.2289	0.5882
																			0.88							499	1.2289	0.5881
																			0.89							500	1.2289	0.639
																			0.89							501	1.2289	0.727
																			0.9							502	1.2289	0.1204
																			0.91							503	1.2289	0.4022
																			0.91							504	1.2289	0.1754
																			0.91							505	1.2289	0.0925
																			0.91							506	1.2289	0.9225
																			0.92							507	1.2544	0.2522
																			0.92							508	1.2565	0.2129
																			0.94							509	1.2565	0.207
																			0.94							510	1.2565	0.4299
																			0.95							511	1.2565	0.1826
																			0.95							512	1.2565	0.4304
																			0.96							513	1.2565	0.7539
																			0.96							514	1.2565	0.957
																			0.97							515	1.2565	0.7203
																			0.98							516	1.2565	0.3576
																			0.98							517	1.2565	0.2089
																			0.98							518	1.2565	0.1059
																			0.98							519	1.2565	0.0848
																			0.99							520	1.2565	0.186
																			0.99							521	1.2565	0.5272
																			0.99							522	1.2565	0.3804
																			1							523	1.2565	0.3119
																			1.01							524	1.2565	0.4364
																			1.02							525	1.2565	0.9022
																			1.03							526	1.2565	0.3141
																			1.03							527	1.2825	0.2637
																			1.04							528	1.2825	0.3685
																			1.06							529	1.2825	0.6062
																			1.06							530	1.2841	0.5929
																			1.07							531	1.2841	0.752
																			1.08							532	1.2841	0.7164
																			1.08							533	1.2841	0.4801
																			1.08							534	1.2841	0.2259
																			1.09							535	1.2841	0.1319
																			1.09							536	1.2841	0.2003
																			1.1							537	1.2841	0.4278
																			1.1							538	1.2841	0.7249
																			1.1							539	1.2841	0.643
																			1.1							540	1.2841	0.8421
																			1.11							541	1.2841	0.6847
																			1.11							542	1.2841	0.6371
																			1.11							543	1.2841	0.5113
																			1.12							544	1.2841	0.5092
																			1.12							545	1.2841	0.4065
																			1.12							546	1.2841	0.6878
																			1.12							547	1.2841	0.8275
																			1.12							548	1.2841	0.0902
																			1.13							549	1.2841	0.3625
																			1.14							550	1.2841	0.1024
																			1.14							551	1.2841	0.3813
																			1.14							552	1.2841	0.8463
																			1.14							553	1.2841	0.3924
																			1.14							554	1.3105	0.1648
																			1.14							555	1.3105	0.4672
																			1.14							556	1.3117	0.1643
																			1.15							557	1.3117	0.3782
																			1.15							558	1.3117	0.0802
																			1.16							559	1.3117	0.8184
																			1.16							560	1.3117	0.6941
																			1.16							561	1.3117	0.1687
																			1.17							562	1.3117	0.5412
																			1.18							563	1.3117	0.9048
																			1.2							564	1.3117	0.9774
																			1.21							565	1.3117	0.9143
																			1.21							566	1.3117	0.0326
																			1.22							567	1.3117	0.1344
																			1.22							568	1.3117	0.5746
																			1.22							569	1.3117	0.8464
																			1.23							570	1.3386	0.3381
																			1.23							571	1.3386	0.4515
																			1.23							572	1.3386	0.8244
																			1.23							573	1.3386	0.1996
																			1.24							574	1.3386	0.6254
																			1.24							575	1.3386	0.7769
																			1.24							576	1.3386	0.1308
																			1.24							577	1.3393	0.2288
																			1.25							578	1.3393	0.6389
																			1.25							579	1.3393	0.9505
																			1.25							580	1.3393	0.3189
																			1.25							581	1.3393	0.9464
																			1.27							582	1.3393	0.7111
																			1.28							583	1.3667	0.5565
																			1.28							584	1.3667	0.0475
																			1.28							585	1.3667	0.477
																			1.28							586	1.3667	0.1838
																			1.29							587	1.3667	0.2902
																			1.29							588	1.3667	0.4978
																			1.29							589	1.3669	0.758
																			1.29							590	1.3669	0.7999
																			1.29							591	1.3669	0.8214
																			1.3							592	1.3669	0.4037
																			1.31							593	1.3669	0.1278
																			1.31							594	1.3669	0.5483
																			1.31							595	1.3669	0.7104
																			1.31							596	1.3669	0.5659
																			1.31							597	1.3669	0.1945
																			1.31							598	1.3669	0.6903
																			1.31							599	1.3669	0.7681
																			1.32							600	1.3669	0.9407
																			1.32							601	1.3669	0.3206
																			1.34							602	1.3669	0.4816
																			1.34							603	1.3669	0.8058
																			1.34							604	1.3669	0.0487
																			1.35							605	1.3669	0.8798
																			1.35							606	1.3945	0.7294
																			1.35							607	1.3945	0.0139
																			1.35							608	1.3945	0.7761
																			1.35							609	1.3945	0.9543
																			1.35							610	1.3945	0.4248
																			1.35							611	1.3945	0.7933
																			1.36							612	1.3948	0.4247
																			1.37							613	1.3948	0.3462
																			1.37							614	1.3948	0.3588
																			1.37							615	1.3948	0.6163
																			1.37							616	1.3948	0.6201
																			1.38							617	1.3948	0.5191
																			1.39							618	1.3948	0.6382
																			1.39							619	1.3948	0.3307
																			1.39							620	1.4221	0.3874
																			1.4							621	1.4221	0.4083
																			1.4							622	1.4221	0.4387
																			1.4							623	1.4221	0.9485
																			1.4							624	1.4221	0.9608
																			1.4							625	1.4221	0.8881
																			1.41							626	1.4221	0.8944
																			1.41							627	1.4221	0.2929
																			1.41							628	1.4221	0.8613
																			1.42							629	1.4221	0.0804
																			1.45							630	1.4229	0.5489
																			1.46							631	1.4229	0.4434
																			1.47							632	1.4229	0.2652
																			1.48							633	1.4229	0.1687
																			1.49							634	1.4229	0.1823
																			1.49							635	1.4229	0.8045
																			1.5							636	1.4229	0.6473
																			1.5							637	1.4229	0.4406
																			1.51							638	1.4497	0.8046
																			1.51							639	1.4497	0.8049
																			1.52							640	1.4497	0.1665
																			1.52							641	1.4497	0.6161
																			1.52							642	1.4497	0.5186
																			1.52							643	1.4497	0.476
																			1.52							644	1.4497	0.8992
																			1.52							645	1.4509	0.7808
																			1.52							646	1.4509	0.6678
																			1.53							647	1.4509	0.8803
																			1.53							648	1.4509	0.3623
																			1.53							649	1.4509	0.3947
																			1.54							650	1.4509	0.3485
																			1.54							651	1.4509	0.2005
																			1.55							652	1.4509	0.287
																			1.55							653	1.4509	0.4183
																			1.56							654	1.4509	0.5512
																			1.56							655	1.4509	0.2533
																			1.56							656	1.4773	0.1721
																			1.56							657	1.4773	0.1621
																			1.58							658	1.4773	0.76
																			1.58							659	1.4773	0.9249
																			1.6							660	1.4773	0.9024
																			1.6							661	1.4773	0.602
																			1.6							662	1.4773	0.1347
																			1.61							663	1.4773	0.1708
																			1.61							664	1.4773	0.0976
																			1.61							665	1.4773	0.8968
																			1.62							666	1.4773	0.8937
																			1.62							667	1.4773	0.8406
																			1.63							668	1.479	0.7246
																			1.63							669	1.479	0.3775
																			1.65							670	1.479	0.3146
																			1.65							671	1.479	0.2132
																			1.65							672	1.479	0.1972
																			1.65							673	1.5049	0.6514
																			1.65							674	1.5049	0.9138
																			1.66							675	1.5049	0.3912
																			1.66							676	1.5049	0.4001
																			1.66							677	1.5049	0.8504
																			1.67							678	1.5049	0.6333
																			1.67							679	1.5071	0.5951
																			1.67							680	1.5071	0.4252
																			1.68							681	1.5071	0.8949
																			1.68							682	1.5071	0.4482
																			1.68							683	1.5071	0.7985
																			1.68							684	1.5071	0.7173
																			1.68							685	1.5071	0.1678
																			1.69							686	1.5325	0.3408
																			1.7							687	1.5325	0.1014
																			1.72							688	1.5325	0.0121
																			1.72							689	1.5325	0.7077
																			1.73							690	1.5325	0.8611
																			1.73							691	1.5325	0.8347
																			1.73							692	1.5325	0.8494
																			1.77							693	1.5325	0.268
																			1.77							694	1.5325	0.1632
																			1.78							695	1.5325	0.8948
																			1.78							696	1.5352	0.087
																			1.78							697	1.5352	0.3507
																			1.78							698	1.5352	0.6288
																			1.78							699	1.5352	0.8437
																			1.79							700	1.5601	0.2346
																			1.79							701	1.5601	0.155
																			1.79							702	1.5601	0.9804
																			1.79							703	1.5633	0.5564
																			1.8							704	1.5633	0.0592
																			1.8							705	1.5633	0.0535
																			1.82							706	1.5633	0.9124
																			1.83							707	1.5633	0.4037
																			1.83							708	1.5633	0.5856
																			1.84							709	1.5633	0.1887
																			1.84							710	1.5633	0.2574
																			1.85							711	1.5877	0.7352
																			1.85							712	1.5877	0.3009
																			1.85							713	1.5877	0.4844
																			1.86							714	1.5877	0.3299
																			1.86							715	1.5914	0.1283
																			1.86							716	1.5914	0.1324
																			1.87							717	1.5914	0.414
																			1.88							718	1.6153	0.263
																			1.88							719	1.6153	0.8739
																			1.88							720	1.6153	0.8937
																			1.89							721	1.6153	0.908
																			1.89							722	1.6153	0.8461
																			1.9							723	1.6194	0.8821
																			1.9							724	1.6194	0.3009
																			1.91							725	1.6194	0.2448
																			1.92							726	1.6194	0.4388
																			1.93							727	1.6194	0.1942
																			1.93							728	1.6429	0.1481
																			1.93							729	1.6429	0.8063
																			1.93							730	1.6429	0.6413
																			1.94							731	1.6429	0.7251
																			1.94							732	1.6429	0.2021
																			1.94							733	1.6475	0.3428
																			1.94							734	1.6475	0.3947
																			1.96							735	1.6475	0.2559
																			1.96							736	1.6705	0.8902
																			1.97							737	1.6705	0.7314
																			1.99							738	1.6705	0.5386
																			1.99							739	1.6756	0.1856
																			2							740	1.6756	0.2371
																			2							741	1.6756	0.1916
																			2							742	1.6756	0.888
																			2							743	1.6981	0.6316
																			2							744	1.6981	0.1278
																			2.01							745	1.6981	0.9831
																			2.01							746	1.7256	0.109
																			2.01							747	1.7256	0.5012
																			2.01							748	1.7256	0.9455
																			2.02							749	1.7318	0.2912
																			2.02							750	1.7318	0.1886
																			2.02							751	1.7532	0.0066
																			2.02							752	1.7598	0.2537
																			2.03							753	1.7598	0.4273
																			2.04							754	1.7808	0.1358
																			2.04							755	1.7808	0.0672
																			2.05							756	1.7808	0.058
																			2.05							757	1.7879	0.4002
																			2.06							758	1.7879	0.1906
																			2.06							759	1.8084	0.1825
																			2.07							760	1.8084	0.0134
																			2.07							761	1.836	0.3626
																			2.07							762	1.8441	0.2731
																			2.07							763	1.8441	0.66
																			2.08							764	1.8441	0.8452
																			2.08							765	1.8722	0.9758
																			2.08							766	1.9003	0.2635
																			2.09							767	1.9003	0.4178
																			2.09							768	1.9564	0.1743
																			2.09							769	1.9564	0.458
																			2.09							770	1.9845	0.2142
																			2.1							771	1.9845	0.6699
																			2.1							772	2.0016	0.6209
																			2.1							773	2.0968	0.9592
																			2.11							774	2.0968	0.3743
																			2.11							775	2.153	0.8589
																			2.11							776	2.1672	0.515
																			2.12							777	2.3215	0.2773
																			2.13							778	2.4619	0.5242
																			2.13							779	2.8571	0.8141
																			2.13							780	2.8571	0.5836
																			2.14							781	2.8571	0.4452
																			2.14							782	2.8571	0.7251
																			2.14							783	2.8571	0.0188
																			2.14							784	2.8571	0.0496
																			2.15							785	2.8571	0.009
																			2.15							786	2.9112	0.3711
																			2.15							787	2.9674	0.3838
																			2.16							788	2.9674	0.7124
																			2.16
																			2.17
																			2.18
																			2.18
																			2.18
																			2.2
																			2.2
																			2.21
																			2.22
																			2.22
																			2.25
																			2.26
																			2.26
																			2.27
																			2.27
																			2.27
																			2.27
																			2.27
																			2.28
																			2.28
																			2.28
																			2.28
																			2.29
																			2.3
																			2.3
																			2.3
																			2.3
																			2.3
																			2.31
																			2.31
																			2.31
																			2.32
																			2.32
																			2.33
																			2.33
																			2.33
																			2.33
																			2.34
																			2.34
																			2.35
																			2.35
																			2.35
																			2.36
																			2.36
																			2.36
																			2.36
																			2.36
																			2.36
																			2.39
																			2.39
																			2.4
																			2.4
																			2.41
																			2.41
																			2.41
																			2.41
																			2.41
																			2.42
																			2.44
																			2.44
																			2.44
																			2.44
																			2.44
																			2.44
																			2.45
																			2.45
																			2.46
																			2.47
																			2.48
																			2.49
																			2.49
																			2.5
																			2.5
																			2.5
																			2.51
																			2.51
																			2.52
																			2.52
																			2.52
																			2.53
																			2.54
																			2.54
																			2.54
																			2.55
																			2.55
																			2.55
																			2.55
																			2.57
																			2.58
																			2.58
																			2.58
																			2.59
																			2.59
																			2.6
																			2.6
																			2.61
																			2.61
																			2.61
																			2.61
																			2.62
																			2.63
																			2.63
																			2.63
																			2.64
																			2.64
																			2.64
																			2.64
																			2.65
																			2.65
																			2.67
																			2.67
																			2.67
																			2.68
																			2.68
																			2.69
																			2.69
																			2.69
																			2.69
																			2.69
																			2.69
																			2.69
																			2.7
																			2.7
																			2.71
																			2.71
																			2.72
																			2.73
																			2.74
																			2.74
																			2.74
																			2.74
																			2.74
																			2.76
																			2.78
																			2.78
																			2.78
																			2.78
																			2.79
																			2.79
																			2.8
																			2.8
																			2.8
																			2.8
																			2.81
																			2.82
																			2.82
																			2.82
																			2.82
																			2.83
																			2.83
																			2.83
																			2.84
																			2.84
																			2.85
																			2.86
																			2.86
																			2.86
																			2.87
																			2.89
																			2.89
																			2.89
																			2.9
																			2.9
																			2.91
																			2.92
																			2.92
																			2.92
																			2.93
																			2.93
																			2.94
																			2.94
																			2.95
																			2.95
																			2.98
																			2.99
																			2.99
																			3
																			3.01
																			3.01
																			3.01
																			3.02
																			3.02
																			3.02
																			3.02
																			3.02
																			3.03
																			3.03
																			3.04
																			3.05
																			3.05
																			3.05
																			3.07
																			3.07
																			3.07
																			3.08
																			3.08
																			3.1
																			3.11
																			3.11
																			3.11
																			3.12
																			3.12
																			3.12
																			3.13
																			3.13
																			3.14
																			3.15
																			3.16
																			3.16
																			3.18
																			3.18
																			3.19
																			3.19
																			3.2
																			3.2
																			3.2
																			3.2
																			3.22
																			3.23
																			3.24
																			3.24
																			3.25
																			3.25
																			3.27
																			3.29
																			3.29
																			3.3
																			3.3
																			3.31
																			3.31
																			3.32
																			3.32
																			3.32
																			3.32
																			3.33
																			3.33
																			3.33
																			3.34
																			3.34
																			3.35
																			3.35
																			3.37
																			3.38
																			3.39
																			3.41
																			3.41
																			3.42
																			3.42
																			3.42
																			3.42
																			3.44
																			3.44
																			3.48
																			3.48
																			3.49
																			3.5
																			3.52
																			3.54
																			3.55
																			3.56
																			3.58
																			3.58
																			3.6
																			3.61
																			3.61
																			3.62
																			3.63
																			3.63
																			3.64
																			3.65
																			3.66
																			3.66
																			3.66
																			3.67
																			3.68
																			3.7
																			3.7
																			3.71
																			3.71
																			3.72
																			3.72
																			3.72
																			3.73
																			3.74
																			3.75
																			3.76
																			3.77
																			3.77
																			3.78
																			3.79
																			3.8
																			3.82
																			3.82
																			3.83
																			3.84
																			3.85
																			3.85
																			3.86
																			3.86
																			3.87
																			3.88
																			3.88
																			3.88
																			3.89
																			3.92
																			3.94
																			3.94
																			3.94
																			3.97
																			3.99
																			4
																			4.01
																			4.05
																			4.05
																			4.06
																			4.09
																			4.09
																			4.09
																			4.1
																			4.1
																			4.11
																			4.13
																			4.13
																			4.13
																			4.13
																			4.17
																			4.18
																			4.19
																			4.2
																			4.23
																			4.26
																			4.26
																			4.27
																			4.27
																			4.31
																			4.33
																			4.34
																			4.35
																			4.36
																			4.36
																			4.4
																			4.41
																			4.42
																			4.42
																			4.42
																			4.43
																			4.44
																			4.46
																			4.47
																			4.47
																			4.53
																			4.54
																			4.55
																			4.56
																			4.56
																			4.61
																			4.61
																			4.65
																			4.66
																			4.67
																			4.67
																			4.68
																			4.7
																			4.77
																			4.77
																			4.77
																			4.81
																			4.83
																			4.85
																			4.85
																			4.86
																			4.88
																			4.89
																			4.9
																			4.95
																			4.96
																			4.99
																			5.03
																			5.04
																			5.07
																			5.08
																			5.09
																			5.11
																			5.14
																			5.14
																			5.21
																			5.22
																			5.24
																			5.24
																			5.26
																			5.29
																			5.32
																			5.34
																			5.35
																			5.38
																			5.39
																			5.42
																			5.44
																			5.46
																			5.47
																			5.48
																			5.48
																			5.49
																			5.53
																			5.56
																			5.58
																			5.61
																			5.62
																			5.65
																			5.65
																			5.66
																			5.78
																			5.8
																			5.88
																			5.9
																			5.96
																			6.03
																			6.24
																			6.25
																			6.28
																			6.28
																			6.29
																			6.35
																			6.48
																			6.53
																			6.58
																			6.59
																			6.62
																			6.65
																			6.67
																			6.74
																			6.79
																			6.88
																			6.93
																			6.99
																			7.08
																			7.12
																			7.16
																			7.21
																			7.33
																			7.52
																			7.55
																			7.83
																			8
																			8.05
																			8.07
																			8.16
																			8.59
																			8.61
																			8.83
																			11.45
																			13.27
																			16.83
																			18.56

## Sheet: Supplementary Fig. 6
Supplementary Fig. 6a,b	6a:											6b:											6a:											6b:											6a:
		Red class										same cells->	Red class											Green class										same cells->	Green class											Blue class
		L+M	+M	M-L	-L	-L-M	-M	L-M	+L	+S	-S		L+M	+M	M-L	-L	-L-M	-M	L-M	+L	+S	-S		L+M	+M	M-L	-L	-L-M	-M	L-M	+L	+S	-S		L+M	+M	M-L	-L	-L-M	-M	L-M	+L	+S	-S		L+M	+M	M-L	-L
		-0.00437736	-0.0114432	-0.0109452	-0.0137651	0.00311021	0.0773142	-0.00506734	-0.00894511	0.000283466	0.0319506		0.171901	0.454061	0.517315	0.395446	0.110116	0.414097	0.257103	0.909596	0.0953201	0.0516027		-0.0155	-0.0128	0.1299	-0.0035	0.0729	-0.0037	-0.0191	0.0876	0.0376	0.0331		0.151416	0.356962	0.151921	0.448674	0.0671522	0.236132	0.132371	0.675573	0.0799607	0.0411702		-0.013601	-0.00817402	-0.0173515	-0.0150184
		-0.00491249	0.033656	-0.0044338	-0.00528911	0.0631112	0.0390481	0.103266	-0.00565836	0.0433847	0.0113179		0.126506	0.566044	0.302395	0.371098	0.0840556	0.360146	0.203733	0.781452	0.064076	0.0427273		-0.0007	-0.0088	0.0563	0.0956	0.0917	-0.0023	-0.0107	-0.0048	0.0385	0.0507		0.151245	0.209211	0.00988137	0.179678	0.0383038	0.127017	0.0351	0.452008	0.0595191	0.0434587		-0.0157087	-0.0101625	0.0423805	-0.000404136
		-0.0133449	-0.00473286	0.0636453	0.0907873	0.101329	-0.00420273	0.00774224	0.112453	0.0704817	0.0658262		0.132503	0.289609	0.147647	0.395115	0.054109	0.224868	0.114615	0.630401	0.103563	0.0598204		-0.0042	-0.008	0.0751	-0.0053	0.0364	-0.0151	-0.016	-0.0006	0.0459	0.0345		0.188662	0.258683	-0.00100587	0.264273	0.0440013	0.16261	0.0359198	0.532663	0.0480181	0.0470023		-0.0157501	-0.0149391	-0.00195738	-0.00261143
		-0.0201426	0.252146	0.233811	0.274737	0.0834945	0.445567	0.379745	0.472743	0.0500049	0.0167672		0.0950943	0.274144	0.173977	0.336144	0.0403984	0.33861	0.205815	0.785666	0.0205371	0.0368829		-0.0116	-0.0075	0.1072	-0.0036	0.0661	-0.011	-0.0017	-0.0043	0.0643	0.0518		0.201114	0.358431	0.16623	0.380007	0.087838	0.238644	0.110792	0.488602	0.10553	0.0957392		-0.0125622	-0.00909274	-0.0145989	-0.0179432
		-0.00512207	-0.00443612	0.0417442	0.0500247	0.0917278	0.0184672	-0.000657761	0.129452	0.029652	0.0992375		0.12931	0.0767507	0.171671	0.404361	0.0402362	0.262693	0.0293295	0.932312	0.0282276	0.0601768		-0.036	-0.0035	0.2402	-0.0044	0.1597	0.1283	-0.0037	0.2248	0.1082	0.0183		0.0893294	0.225567	0.285141	0.376295	0.047926	0.527817	0.246907	0.858661	0.0565221	0.0381959		-0.0193803	-0.0200939	-0.0199169	-0.0235767
		-0.0163542	0.371143	0.304737	0.370989	0.0459239	0.647856	0.776351	0.960037	0.0304125	0.00967426		0.0892248	0.311789	0.202814	0.482852	0.0316286	0.288727	0.0844215	0.584661	0.0656733	0.0314552		-0.0112	-0.0077	0.101	-0.0072	0.0766	-0.0013	-0.0139	-0.001	0.0494	0.0964		0.174871	0.0926103	0.184516	0.541186	0.0771239	0.379523	0.16704	0.719892	0.0507458	0.116499		-0.0215475	-0.00651357	-0.0155992	-0.0155583
		-0.0161635	0.043155	0.0456715	-0.00156047	0.112237	0.120444	0.0841376	0.131196	0.0320796	0.0534675		0.107084	0.288467	0.272478	0.457339	0.0364806	0.621155	0.516037	1.64877	0.0357074	0.0613392		-0.0177	-0.009	0.0897	-0.0083	0.0576	-0.0089	-0.0126	-0.0087	0.0483	0.036		0.135926	0.407195	0.321859	0.321624	0.0438059	0.168202	-0.00570952	0.341533	0.0321446	0.0618403		-0.0213949	-0.00897319	-0.00142686	0.00758965
		0.00954124	-0.00536436	-0.00313558	0.0299237	0.0465628	-0.0149355	-0.0112911	0.0632915	0.056812	0.0528796		0.154521	0.111007	0.185346	0.46383	0.0349658	0.165178	0.0338419	0.378795	-0.000551938	0.0956894		-0.0061	0.0496	0.0691	-0.0091	0.0445	0.0025	-0.0056	-0.0023	0.0619	0.068		0.183121	0.298421	0.173739	0.479398	0.12288	0.15916	0.212607	0.58629	0.0650426	0.0768355		-0.0194844	-0.0105259	-0.00405774	-0.014568
		-0.00529556	-0.00529822	-0.0199987	-0.00105566	0.0653651	0.0451648	0.0866405	-0.00623039	0.0312008	0.0245576		0.117154	0.370493	0.28849	0.582598	0.136795	0.757049	0.450087	1.19769	0.127849	0.0645381		-0.0224	0.0682	-0.0036	-0.0188	0.0631	-0.0007	-0.0183	-0.0122	0.0654	0.0402		0.0405684	0.187853	0.132789	0.357535	0.0490555	0.180505	0.0218536	0.583435	0.0226927	0.0387185		-0.00720424	-0.00462018	-0.00894937	-0.00234349
		-0.0175717	-0.00787703	-0.00730705	-0.00950211	0.0137656	-0.00699775	-0.020274	0.122656	0.0146685	0.0414362		0.148703	0.192634	0.24584	0.275953	0.055957	0.191419	0.190184	0.360349	0.0228347	0.0644729		-0.011	-0.0115	0.1137	-0.0118	0.0842	-0.0041	-0.0107	-0.0053	0.0464	0.022		0.142006	0.340299	0.245354	0.713677	0.105888	0.303276	0.0667333	1.03854	0.117767	0.0450354		-0.0152008	-0.00634825	-0.00587474	-0.011137
		-0.0112795	0.0159668	0.0927327	0.0393268	0.0587795	-0.00330973	0.133161	-0.0136671	0.0945226	0.0564544		0.162965	0.370354	0.271931	0.507776	0.0820166	0.36603	0.153012	0.672829	0.0533915	0.0841113		-0.0054	0.0592	0.0098	0.2671	0.092	-0.008	0.0428	-0.0063	0.107	0.0579		0.112058	0.108757	0.164694	0.44997	0.0109329	0.134189	0.122087	0.35022	0.0102431	0.0659071		-0.0138128	-0.00416668	-0.00592648	-0.00767205
		-0.00940558	-0.0015395	-0.00170501	-0.00745233	0.122761	0.140525	-0.00186522	-0.0043899	0.0956802	0.0104562		0.131708	0.252623	0.122253	0.329397	0.0925166	0.525082	0.246364	0.578151	0.073325	0.04557		0.0297	0.0432	0.0426	0.2132	0.0497	0.1708	-0.0011	-0.0076	0.0761	0.0691		0.147672	0.250109	7.54214e-05	0.531845	0.0664373	0.279562	0.0187279	0.348342	0.0306297	0.0683392		-0.01221	-0.00808191	0.0151557	-0.0127914
		-0.00746872	0.0110331	-0.00889289	-0.0102411	0.0715223	0.0900503	0.045754	0.162565	0.0563261	0.0424697		0.111301	0.226	0.291493	0.491753	0.0427335	0.424319	0.360154	0.833591	0.0475226	0.0274678		-0.0144	-0.0122	0.1338	-0.006	0.0397	-0.0115	-0.0207	-0.0124	0.0961	0.0461		0.132658	0.389512	0.239427	0.273002	0.0455004	0.286487	0.137739	0.577782	0.0143459	0.0828281		-0.00239019	-0.00601805	-0.00418785	-0.00657434
		0.00617558	-0.00179963	-0.00909077	-0.000221771	0.0631306	0.0205457	-0.00479497	0.0634328	0.0555159	0.0485051		0.133557	0.135254	0.126549	0.449565	0.0609414	0.335745	0.203323	0.691805	0.0191874	0.0671523		-0.022	-0.0208	0.1213	-0.0165	0.0726	-0.0054	-0.0231	-0.0143	0.0523	0.0059		0.110309	0.149694	0.0463795	0.205274	0.0622541	0.1339	-0.00151405	0.540978	0.0102198	0.0276247		-0.00492578	-0.0104853	-0.0033166	-0.0118942
		0.0299546	-0.00913464	-0.00991195	-0.00738126	0.0358738	0.0548206	-0.00682439	-0.00692904	-0.000335894	0.0448905		0.132765	0.139785	0.065338	0.272835	0.0409909	0.22942	0.0516098	0.719727	0.0672056	0.0106491		-0.0177	-0.0154	0.0683	0.0108	0.0119	-0.0071	-0.0218	-0.0047	0.0632	0.0162		0.146607	0.226455	0.189294	0.397894	0.0372306	0.286419	0.165464	0.59489	0.0455536	0.0814412		-0.0187719	-0.0102291	0.0897823	-0.0032456
		-0.00390409	-0.00611812	-0.0102943	0.00284425	0.0347107	0.147667	-0.00664525	-0.00415327	0.0184355	0.0323699		0.121833	0.212468	0.251162	0.460035	0.0417361	0.258138	0.119251	0.329628	0.0174484	0.0606889		-0.0238	-0.0046	0.0687	-0.0131	0.0506	-0.0188	-0.0141	-0.0166	0.0235	0.046		0.212669	0.397957	0.266158	0.602353	0.0827924	0.207538	0.0446849	0.546999	0.0596421	0.0958659		-0.0205058	-0.00824766	-0.0152159	-0.0136857
		0.0194056	-0.0140985	-0.00977511	-0.00400087	0.0907102	0.13908	-0.0212126	-0.0114377	0.00840603	0.0479379		0.0563803	0.156887	0.0700922	0.416238	0.0803752	0.0560816	-0.00235246	0.130318	0.0203936	0.026455		-0.012	-0.0089	0.0879	-0.0037	0.0221	-0.009	-0.0143	-0.0087	0.044	0.0269		0.120958	0.226808	0.238171	0.313265	0.0276066	0.1925	0.045347	0.513779	-0.00448826	0.0814168		-0.0143084	-0.00312107	0.0848984	-0.00791756
		-0.00463382	-0.00269821	-0.00326592	-0.00382361	0.00390007	0.0674212	-0.0104814	-0.0137343	0.00908191	0.0496186		0.12142	0.377569	0.346435	0.482417	0.0634553	0.293661	0.0670231	0.518952	0.0725812	0.0704263		-0.0267	-0.0079	0.1047	-0.0019	0.0659	-0.0095	-0.02	-0.0152	0.0183	0.0332		0.0699767	0.229772	0.198678	0.385767	0.0262239	0.157103	0.0328539	0.530662	0.0585947	0.0406491		0.0172803	-0.0105775	-0.0185809	-0.00701062
		0.0285568	0.126051	0.0961351	0.161173	0.0109296	0.184424	0.0404949	-0.00672851	0.0307207	0.0621095		0.156343	0.235876	0.14658	0.396051	0.0252235	0.284727	-0.00221087	0.576862	-0.00018548	0.0745956		-0.0098	-0.0074	0.1033	-0.0088	0.0597	-0.0097	-0.0185	-0.0193	0.0074	0.0121		0.12277	-0.00336064	0.00921127	0.345174	0.0556463	-0.00618147	-0.00593801	0.154572	0.0214026	0.0289087		-0.0126247	-0.0168922	-0.00844509	0.0532868
		-0.00382739	-0.00335369	-0.00796964	-0.00541113	0.0248999	0.0940422	-0.0115623	-0.0105793	0.0303391	0.0465918		0.0878574	0.195516	0.113347	0.181055	0.0481952	0.0795397	0.0671471	0.533866	0.0457475	0.0354413		-0.009	0.1253	-0.0098	0.0301	0.0605	0.0277	-0.0112	-0.0007	0.0602	0.0043		0.0700533	0.448767	0.484989	0.650749	-0.00230883	0.20062	0.143119	0.405609	0.0331807	0.026185		-0.0174622	-0.0115999	-0.00922837	-0.0144754
		-0.00672309	-0.00359612	0.0291971	-0.00676945	0.0194063	0.0352947	-0.00773516	-0.0135625	0.0114802	0.0319919		0.10759	0.342578	0.241461	0.507322	0.0341593	0.244262	0.130524	0.636965	0.024607	0.0446562		-0.0144	-0.0078	0.0921	-0.004	0.0315	-0.0134	-0.0084	0.0017	0.0753	0.004		0.173228	0.422403	0.279207	0.341372	0.0580745	0.310451	0.132284	0.709941	0.0661238	0.0454095		0.00760124	-0.015099	-0.00453538	-0.00246516
		-0.00473863	-0.000401389	0.119758	-0.00324386	0.014735	0.448313	0.289809	0.295685	-0.00876337	0.097625		0.184808	0.350646	0.455191	0.514763	0.12342	0.483385	0.394785	1.04515	0.0120089	0.0742294		-0.0076	-0.0061	0.1048	-0.0067	0.0671	-0.0149	-0.0211	-0.0131	0.0057	0.0183		0.12226	0.178095	0.116881	0.344857	0.0719913	0.181783	0.0237374	0.294381	0.044092	0.0371724		-0.0180728	-0.00572604	-0.0115746	-0.016942
		-0.0112871	-0.00412805	0.114764	-0.00202148	-0.00148633	0.0701	0.137317	0.0174082	-0.00840535	0.0885063		0.00234143	0.0496999	0.169647	0.232395	0.0478867	0.216296	0.127612	0.619104	0.0100235	0.0671627		0.0035	-0.0002	0.2179	-0.001	-0.0004	0.156	0.1071	-0.0032	0.0534	0.0352		0.0609439	0.309388	0.434918	0.57058	-0.00592864	0.287187	0.140889	0.412911	-0.0115865	0.0594332		-0.0225761	-0.00605145	-0.00515828	-0.00992572
		0.00192264	-0.0162461	-0.00287244	-0.00842414	-0.0192238	0.0974827	-0.0163614	-0.0215069	-0.0177418	0.0412227		0.131726	-0.00685843	0.0540512	0.0529799	0.0146381	0.230048	0.0284483	0.297077	-0.0237693	0.0430877		-0.0187	0.0337	-0.0097	-0.0171	0.0258	-0.0002	-0.0243	-0.0095	0.0084	0.0265		0.133524	0.286973	0.202543	0.435445	0.0509329	0.260042	0.086732	0.359917	-0.00152218	0.051424		-0.0164588	-0.000939097	0.0190868	-0.0152412
		0.00909606	0.109288	0.194483	0.155777	0.0320593	0.516242	0.401535	0.474682	0.00916402	0.082487		0.131761	0.351362	0.379024	0.473405	0.0632834	0.602634	0.353148	0.949351	0.0292024	0.0851493		-0.0117	0.0521	-0.0099	-0.004	0.0298	-0.0019	-0.0066	-0.0091	-0.0048	0.0409		0.180175	0.250195	0.152203	0.320507	0.0241602	0.100123	0.188252	0.582015	0.0160141	0.039629		-0.0179974	-0.010624	-0.0141625	-0.0247157
		-0.00557696	-0.00438807	0.127594	0.0271669	0.0258952	0.318767	0.307606	0.28823	-0.000419533	0.0872371		0.19207	0.422652	0.315878	0.465739	0.104688	0.597853	0.510118	1.1149	0.0235251	0.0777423		-0.013	-0.0026	0.0918	-0.0003	0.0158	-0.0044	-0.0271	-0.0095	0.0314	0.0284		0.153341	0.414656	0.265337	0.259645	0.072227	0.275401	0.0599999	0.324317	0.0662972	0.0439841		-0.0132441	-0.000575617	0.0224998	0.0357172
		-0.00484795	-0.00207431	0.0463845	-0.000331496	0.0469871	0.559556	0.311688	0.46088	-0.0119949	0.0619923		0.16703	0.569049	0.441102	0.685673	0.121983	0.618473	0.377262	1.39495	0.0453308	0.0748772		-0.0189	-0.0037	0.0476	0.0749	0.0435	-0.0204	-0.0144	-0.0104	0.0642	0.0154		0.201299	0.614039	0.395186	0.35674	0.0890987	0.326847	0.260733	0.464859	0.0864269	0.0510211		-0.0224912	-0.0142326	-0.00939902	-0.0115182
		0.0175456	0.119279	0.408219	0.22009	-0.00473956	0.607422	0.661843	0.810407	-0.0182764	0.0931643		0.145389	0.283125	0.596603	0.733044	0.0985799	0.7016	0.486006	1.62503	0.00842032	0.0780252		0.018	0.0497	0.0262	0.1894	0.0916	0.0553	-0.0016	0.0742	0.0765	0.0186		0.181888	0.222482	0.166216	0.520251	0.0673271	0.338952	0.196644	0.629722	0.0634168	0.0444774		-0.0134789	-0.0131771	0.00672769	-0.0125028
		0.0102589	-0.00735718	0.0161286	-0.00286703	-0.0128606	0.31295	0.0841828	-0.00458548	-0.0150542	0.129751		0.354139	0.13653	0.367453	0.378581	0.141473	0.25909	0.137731	0.962422	-0.0132131	0.0900514		-0.0147	0.0282	-0.0155	0.0926	0.0568	-0.0028	-0.0186	-0.014	0.0706	0.0147		0.143969	0.346749	0.237086	0.271778	0.0377504	0.328531	-0.001555	0.449203	0.0155592	0.0364172		-0.0211462	-0.0111673	-0.0093145	-0.0156696
		0.163846	-0.00109013	0.18064	-0.00138761	-0.0106717	0.216722	0.0943491	-0.00355988	-0.00471585	0.0777449		0.162867	0.0639087	0.131091	0.178962	0.0948288	0.216581	0.14721	0.514795	0.0038959	0.0449903		-0.0053	0.0082	0.09	0.1205	0.0803	-0.0028	-0.0178	-0.0144	0.1091	0.0265		0.195469	0.355345	0.403243	0.392383	0.108007	0.386577	0.33609	0.673061	0.0742199	0.0582449		-0.0242614	-0.000822146	0.00998789	-0.0148327
		0.0128654	0.193475	0.215183	0.00962103	0.0237761	0.714108	0.462853	0.718663	-0.00785717	0.0510946		0.0494412	0.28431	0.164198	0.329271	0.0238352	0.487664	0.1938	0.945651	-0.00462305	0.0377053		-0.0022	0.0527	0.1351	-0.005	0.041	-0.0022	0.05	-0.0063	-0.009	0.0548		0.0943876	0.524229	0.190705	0.406012	0.0442014	0.342404	0.18897	0.548688	-0.00324006	0.0510687		-0.011898	-0.0117569	-0.0126234	-0.0162646
		-0.021081	-0.0045374	0.0958018	-0.0167499	0.0395445	0.366252	0.28533	0.248207	-0.019092	0.0393117		0.108729	0.489906	0.333331	0.433225	0.0643164	0.672355	0.423436	1.16299	-0.000867469	0.0626122		-0.001	0.0314	0.1325	-0.0042	-0.0012	-0.0039	0.0786	0.013	0.0012	0.0644		0.139686	0.285077	0.331159	0.20046	0.0492144	0.337649	0.211797	0.436727	0.024593	0.0655092		-0.00893862	0.0206668	0.050176	0.0444657
		-0.00824841	0.0808201	0.0422847	-0.000549165	0.0200957	0.395945	0.284462	0.139228	-0.00442902	0.0528928		0.11857	0.26608	0.28723	0.520822	0.0340431	0.388189	0.177465	0.667051	-0.00381307	0.0461218		-0.0181	-0.007	0.2459	0.0356	-0.0058	0.1581	0.1311	-0.0256	0.004	0.0789		0.186319	0.312882	0.413085	0.524944	0.102093	0.660914	0.480756	0.892585	0.00709597	0.102628		-0.00656653	-0.0114601	-0.012674	-0.00947498
		-0.000239076	0.0688185	0.444814	0.206612	0.00325604	0.587364	0.516731	0.720875	-0.0202086	0.0937818		-0.00509657	-0.00106464	0.133856	0.048613	-0.000834029	0.501621	0.3103	1.16627	-0.0311084	0.036323		-0.0102	-0.0132	0.1792	-0.0048	0.0693	0.0797	0.1414	-0.0016	-0.003	0.0419		0.0543406	0.146326	0.116704	0.087409	0.0501362	0.546031	0.300178	0.833853	0.0248442	0.0502457		0.00540448	-0.0170339	-0.0107723	-0.0145684
		-0.00764736	0.0626122	0.236515	-0.00124569	-5.2308e-05	0.329196	0.250356	0.0178769	-0.00614751	0.0865188		0.0119916	0.289814	0.360079	0.250888	0.0573734	0.349236	0.27037	0.622903	0.00727822	0.0582218		-0.0142	-0.0122	0.2491	0.0703	0.0519	0.0726	-0.0017	-0.0038	-0.0113	0.113		0.177563	0.259037	0.231184	0.219529	0.0849239	0.558275	0.402388	1.13478	0.0912032	0.111114		-0.0285274	-0.0148044	-0.00530933	-0.00259029
		-0.0214262	-0.00928593	-0.000305219	-0.00957248	-0.00380922	0.204937	0.0587468	-0.0128301	-0.0149139	0.0423627		-0.00408823	0.0621369	0.173004	0.107667	0.0143452	0.3969	0.0870109	0.507538	-0.00910731	0.0295397		0.0962	0.0382	0.2599	0.0228	-0.0026	0.1954	0.0416	-0.0015	-0.0058	0.1294		0.160727	-0.000233474	0.120245	0.322051	0.0243321	0.0270783	-0.0194239	0.300671	-0.0212993	0.0697004		-0.0241773	-0.00448262	0.0961223	-0.00130184
		-0.00459231	0.0215797	0.195805	0.0327311	0.0291315	0.241259	0.260204	0.206695	-0.00892612	0.0760359		0.104317	0.367867	0.329605	0.492782	0.0460155	0.607811	0.388867	1.06168	0.0201908	0.0661354		-0.0039	-0.0075	0.1492	-0.0036	0.0671	0.1314	0.0147	-0.0011	0.036	0.056		0.0673256	0.198582	0.407358	0.259185	0.0968959	0.507957	0.235296	0.795536	0.0428171	0.0559932		-0.0335994	-0.0220141	-0.00136948	-0.0120821
		0.0149351	0.147174	0.137118	0.149242	-0.00383204	0.161139	-0.000163731	0.163456	0.000780577	0.0713756		0.264366	0.175701	0.580826	0.380912	0.0947501	0.528422	0.346832	0.84327	0.0260721	0.111215		-0.0133	-0.0092	0.1903	0.0293	-0.0006	0.0713	-0.0099	-0.0058	-0.0031	0.1701		0.115445	0.00378404	0.162539	0.128874	0.050821	0.194759	-0.00494257	0.216914	0.0064982	0.0826847		-0.0225225	-0.014258	-0.00494517	-0.0183973
		-0.00779035	0.0358855	0.101119	0.0118066	0.0212159	0.489063	0.32261	0.267567	-0.00203268	0.0382763		0.0769363	0.464719	0.463186	0.475888	0.0528346	0.64119	0.414868	1.1173	0.0164402	0.040778		-0.0038	0.0316	0.124	-0.0231	0.043	-0.0097	-0.0104	-0.0328	0.0241	0.0496		0.146037	0.267094	0.358148	0.194638	0.0686665	0.229714	0.226977	0.336932	0.000586915	0.0879058		-0.0216402	0.0252528	0.0617205	-0.00638291
		-0.00981983	-0.00613898	0.0238097	-0.00582467	0.0427229	0.184176	0.102351	-0.00117431	-0.00920562	0.0750839		0.0522428	-0.000653671	-0.00129191	0.008875	0.020979	0.225945	0.140761	0.411878	-0.00334171	0.0401393		0.0911	0.1136	0.4083	-0.0046	0.0071	0.169	-0.0012	-0.0185	0.0225	0.1282		0.142513	0.186821	0.272914	0.297844	0.0365025	0.22206	-0.00143599	0.177195	-0.0156	0.080355		-0.0273008	-0.00687295	0.111781	-0.00172308
		-0.019762	-0.0117403	0.0153636	-0.0219826	0.113676	0.125337	0.0506654	-0.00299757	0.0102673	0.0254614		0.0601161	0.26929	0.0998806	0.0543049	0.0847303	0.434834	-0.00116513	0.482867	0.0355654	0.0154645		-0.0087	0.2119	0.3759	0.3547	0.0519	0.188	0.1308	0.3009	0.0347	0.0833		0.265109	0.630069	0.501793	0.429806	0.120733	0.614689	0.383214	0.923837	0.0845537	0.121098		-0.00347232	-0.00786511	0.0154703	-0.0111588
		-0.00106515	0.203621	0.348412	0.218714	0.0423974	0.745889	0.610856	0.748147	-0.00514614	0.037348		0.0545962	0.404807	0.285802	0.320729	0.0219397	0.641754	0.376629	1.1735	-0.0080821	0.0442407		-0.0263	-0.0056	0.1337	0.1885	-0.0174	0.0159	-0.0184	-0.011	-0.0182	0.0883		0.162883	0.188046	0.381838	0.27543	0.0592795	0.425647	0.177805	0.618997	-0.00225945	0.121265		-0.0133751	-0.0110734	-0.00358511	-0.00723282
		-0.0191767	-0.00652518	-0.00866135	-0.00951385	0.0371048	0.251658	0.120317	0.0268457	-0.0104082	0.0101471		-0.0040899	0.0623439	0.117896	0.029542	0.0102679	0.342339	0.0921966	0.665808	-0.0185346	0.015946		-0.0016	0.145	0.1696	0.0784	0.0401	0.0556	-0.0006	0.0793	-0.0012	0.0669		0.119424	0.361551	0.304452	0.393232	0.0283025	0.451196	0.201997	0.682963	-0.000690995	0.0636955		-0.0209259	-0.0099946	-0.0111778	-0.0240297
		-0.0105496	-0.0124075	0.0588796	-0.0140143	0.0711229	0.141547	0.0745271	0.0190174	0.0026964	0.0352705		0.0517727	0.112653	0.276573	0.0910276	0.0578147	0.46593	0.282513	0.810004	-0.00394586	0.045653		-0.0163	0.0354	0.0802	-0.0055	-0.0206	-0.0066	-0.0031	-0.0275	-0.0105	0.0793		0.19455	0.359438	0.491298	0.346575	0.100256	0.32336	0.201467	0.596106	-0.00141578	0.0934976		-0.0138603	-0.00293513	-0.000745877	-0.0171916
		-0.00539987	0.0879577	0.212339	-0.0123081	-0.00759991	0.0201443	0.241879	-0.0071294	-0.00568319	0.0451961		0.136765	0.0790184	0.135131	0.0471092	0.00514103	0.151195	-0.0107063	0.464169	-0.00935273	0.0485645		-0.0013	0.0806	0.1565	-0.0064	0.133	-0.0052	0.0757	0.0208	0.0101	0.0306		0.0478789	-0.00523644	0.189126	0.100553	-0.00220183	0.0104712	-0.00541164	0.319408	-0.0144385	0.0255651		-0.0205854	-0.000210032	0.0212033	-0.00590706
		-0.0171765	0.09082	0.11728	0.13677	0.00208957	0.741725	0.501479	0.378153	-0.00433702	0.134987		0.168332	0.389164	0.540802	0.394523	0.131862	0.53326	0.25507	1.42704	0.00578618	0.0851137		-0.0186	0.0033	0.0878	-0.008	0.0869	-0.0115	-0.0027	-0.0049	-0.0098	0.0355		0.164992	0.110586	0.252052	0.295037	0.121109	0.280721	0.0165562	0.551045	-0.00275169	0.0580756		-0.0250954	-0.0170875	-0.0049305	-0.0127892
		-0.017458	-0.00365551	0.102699	-0.01192	0.121887	0.254632	0.123436	0.169619	0.0201013	0.027801		0.072981	0.122257	0.34407	0.279317	0.109421	0.601478	0.33752	0.927882	0.0231705	0.0568439		-0.019	-0.0108	0.0236	0.0638	-0.0142	-0.0026	-0.0112	-0.0171	-0.0068	0.0605		0.0951715	0.0634003	0.314759	0.4241	0.0123051	0.459918	0.27327	0.518361	0.0153702	0.0757549		-0.0240769	-0.014526	-0.0109199	-0.0147949
		0.0443569	-0.00377811	0.27067	-0.00301415	-0.00863473	0.313283	0.192501	-0.0133812	-0.00555273	0.123422		0.178687	-0.00148126	0.317577	0.336653	0.0789479	0.358671	0.0883862	0.698342	0.000279537	0.106892		0.0192	0.0787	0.1343	0.104	0.0361	0.0339	-0.0007	-0.0098	-0.0013	0.1343		0.160531	0.225755	0.18161	0.172452	0.0757808	0.248555	0.0593976	0.317878	0.041364	0.0423342		-0.0267724	-0.0119168	-0.00361043	-0.0100658
		-0.00715802	0.0853661	0.15044	0.0735186	0.00118338	0.209918	0.109486	-0.0082831	-0.00964155	0.0946968		0.112126	0.373197	0.32242	0.462069	0.0610131	0.390732	0.117385	0.71849	-0.0202068	0.0668243		-0.0074	0.1718	0.0588	0.1838	0.0518	-0.0018	-0.0015	-0.0076	0.0236	0.1243		0.101648	0.39412	0.298439	0.258964	0.0714183	0.327429	0.172954	0.453401	0.0451679	0.0580021		-0.0161353	-0.00975368	-0.00195111	-0.00789222
		-0.0129217	-0.000617887	0.151747	-0.00589876	0.0577168	0.0984372	0.249059	0.146731	-0.0123384	0.0634531		0.18276	0.367653	0.266456	0.415307	0.139447	0.736596	0.450335	1.15558	0.0450849	0.0740753		0.0371	0.3129	0.4663	0.711	-0.0093	-0.0061	0.081	-0.0067	0.0272	0.0184		-0.000197514	0.233997	0.471627	0.350829	0.0379811	-0.00624746	0.0543376	-0.00880813	0.0707457	0.0426819		-0.0186986	-0.0170984	0.0216402	-0.0151324
		-0.00252398	0.0284082	0.216604	0.175421	0.0165108	0.340594	0.244363	0.231985	-0.00524169	0.140501		0.0980431	0.160097	0.113918	0.198087	0.0406412	0.393812	0.119311	0.686647	0.00456663	0.0727065		0.1073	0.6229	0.4374	0.781	-0.012	0.049	0.2898	0.2801	-0.0067	0.1413		0.0551321	0.121057	-0.0102658	0.147266	-0.000783584	-0.00366049	-0.00184893	0.0592686	0.0281494	0.100378		-0.0198081	-0.00142233	0.0426076	-0.0150101
		-0.0221628	-0.0061743	0.000382569	-0.006288	0.107513	0.115958	-0.00842646	-0.0105118	0.0362504	0.0179387		0.136708	0.375362	0.340167	0.24817	0.142943	0.544606	0.349793	0.722737	0.0924209	0.0415223		-0.0064	0.4767	0.4618	0.4074	-0.0134	-0.0087	0.038	0.0421	0.0586	0.0697		0.0313149	0.759835	0.541132	0.417844	0.035368	0.0675273	0.52478	0.211688	0.0654194	0.0571947		0.0225773	-0.0159601	-0.0112377	-0.0124988
		-0.00685278	0.0902541	0.151615	-0.00891909	0.0706092	0.116907	0.269392	0.0114817	-0.0235395	0.102151		0.115639	0.0142153	0.203464	0.123326	0.0375281	0.418325	0.243289	0.816944	-0.00662248	0.0986548		0.053	-0.0037	0.184	0.0298	-0.0162	-0.02	-0.0035	-0.0083	-0.0084	0.0598		0.0458376	0.0944978	0.380271	0.184486	0.0326573	-0.00683657	0.17452	0.114375	0.0805933	0.0679463		-0.0199559	-0.0130905	-0.0112208	-0.0327185
		-0.00235551	-0.00139228	0.224927	-0.00264159	-0.00273112	0.2388	0.140377	-0.00864107	-0.00154636	0.0927858		0.204948	0.215383	0.425705	0.441482	0.086608	0.433764	0.255105	0.727151	0.0619984	0.0970364		0.0794	0.3223	0.2581	0.1356	-0.0179	-0.0003	-0.0009	-0.0041	0.0003	0.1041		0.152009	0.102762	0.149271	0.311052	0.0250415	-0.00731591	0.197846	0.474379	0.0392985	0.103178		-0.0178639	-0.00676169	0.0938023	-0.0119587
		-0.0114775	-0.00361001	0.220277	-0.0159638	0.0338982	0.265186	0.190724	0.200446	-0.0188889	0.0753778		0.290198	0.478659	0.588865	0.606969	0.163733	0.961794	0.786835	1.91853	0.0310366	0.107585		-0.0165	0.2024	0.0847	0.1314	-0.0228	-0.0096	-0.0098	-0.0243	-0.023	0.0577		0.143402	0.839308	0.953959	0.736242	0.123808	0.387422	0.551682	0.956057	0.0919561	0.0766006		0.0158812	-0.0190738	0.0028928	-0.0186421
		-0.0039419	0.021137	0.247234	0.0449027	0.0635843	0.399805	0.255715	0.228948	0.00418464	0.0555461		0.121566	0.453106	0.59659	0.419592	0.124068	0.933697	0.824245	1.47724	0.107331	0.0687499		-0.0263	0.1802	0.2716	0.1978	-0.0239	0.1728	0.0827	-0.0182	0.0301	0.075		-0.00443249	0.569345	0.416007	0.185932	0.0348156	0.0860263	0.1287	0.698265	-0.000704062	0.0498404		-0.0241262	-0.00478492	0.124348	-0.0219541
		0.0395847	0.047224	0.145909	-0.0198048	0.202628	0.266245	0.0585544	-0.0145035	0.0828353	0.0313979		0.0875653	0.146748	0.421523	-0.00745697	0.181114	0.456661	0.150885	0.631575	0.094043	0.0358929		-0.0117	0.1821	0.1212	0.1869	-0.0319	0.0412	-0.0218	-0.0111	-0.0038	0.0638		0.0721407	0.439654	0.563263	0.370501	0.0600428	0.0831304	0.153511	-0.00197384	0.0836484	0.105622		-0.0210133	-0.00979569	0.0315917	-0.0153676
		-0.00915985	0.101866	0.142624	-0.00907071	0.169597	0.185545	0.113624	-0.00096462	0.118323	0.0275766		0.145118	0.374413	0.395908	0.390524	0.164907	0.525057	0.556136	1.16824	0.138137	0.0581847		-0.0177	0.7502	0.8228	0.5859	-0.0358	-0.0059	-0.0018	0.3423	0.027	0.0362		0.127543	0.904552	1.04824	0.800104	0.0319063	0.296185	0.355287	0.711243	0.0376421	0.0869404		-0.0300734	-0.00862305	0.0318602	-0.0150321
		0.0651495	0.125233	0.049021	0.112297	0.232832	0.379299	0.184143	0.223226	0.0380083	0.0325211		0.138033	0.228708	0.320421	0.201395	0.186695	0.822102	0.435344	1.38779	0.105434	0.0582395		0.1197	0.3582	0.0199	-0.0029	-0.0074	-0.0075	-0.0045	0.0399	-0.006	0.0688		0.0665964	-0.00149602	0.0957969	0.0864295	0.037764	-0.0161561	-0.00712925	-0.00446508	0.010432	0.0894809		-0.000959769	-0.00767358	-0.00844537	-0.0148616
		-0.00183357	0.0608051	0.0160081	0.0202384	0.21062	0.397721	-0.0129637	-0.0287837	0.165092	0.0207086		0.0969616	0.0114271	0.169387	-0.00462556	0.2544	0.237213	0.110771	0.527767	0.140921	0.0111501		0.0273	-0.013	-0.0165	0.1577	-0.0327	0.0611	-0.0003	-0.0042	0.018	0.0472		0.16918	0.336406	0.421342	0.0908073	0.151134	0.134939	0.214679	0.196583	0.0731745	0.0807295		-0.00963399	-0.0172833	-0.00371234	-0.00811011
		-0.0112009	0.082451	0.069674	-0.00414717	0.106322	0.193408	0.0351599	0.0567408	0.0162898	0.0261251		0.178281	0.11691	0.215962	0.16672	0.100204	0.128838	0.0659384	0.539542	-0.00678778	0.0349346		0.0543	0.078	-0.0242	0.2279	-0.0121	-0.0108	0.0696	0.1211	-0.006	0.038		0.0504202	0.074496	0.417239	0.24301	0.0767407	-0.00172144	-0.00303626	0.293708	0.0376694	0.0800828		-0.0217717	-0.00731793	-0.00815955	-0.0149362
		-0.00184746	0.101366	-0.00945142	-0.0112663	0.112562	0.121548	0.102375	-0.0104262	0.0384697	0.029553		0.147486	0.194909	0.0676489	0.303278	0.0988367	0.0362805	0.0255875	0.550594	0.0253875	0.0332208		0.0727	0.2472	0.2047	0.2873	-0.0026	-0.0003	0.111	-0.0056	-0.0058	0.1294		0.297778	0.486452	0.647579	0.255057	0.151619	0.392556	0.290008	0.356275	0.0713839	0.211058		-0.016324	-0.0146679	-0.0163516	-0.0238825
		-0.00532307	-0.00166748	-0.00773542	0.0117593	-0.00124213	0.0713551	-0.00224509	-0.0108151	-0.00384394	0.0585172		0.107526	0.40847	0.271615	0.271685	0.0913202	0.319066	0.188729	0.544059	0.0572481	0.0320725		0.072	-0.0244	-0.005	0.2174	0.0232	0.1052	0.1043	0.0569	-0.0142	0.1054		0.113023	0.313401	0.381369	0.401662	0.117314	0.0909202	0.1882	0.413444	0.106496	0.0818561		-0.0164778	-0.0111292	-0.00608726	-0.0174306
		-0.00841481	0.0304042	0.00531375	-0.00030179	-0.00252599	0.151084	0.131857	0.00250777	-0.00476529	0.037913		0.0878621	0.263411	0.188063	0.250233	0.0460117	0.228884	0.153943	0.366262	0.0697464	0.0201875		-0.0085	-0.0072	0.0882	-0.0239	-0.0063	-0.0176	-0.0295	-0.0212	-0.0035	0.0743		0.261197	0.310723	0.162381	0.11671	0.0949776	0.0947076	-0.000269512	0.00888014	0.000697538	0.157051		-0.00820218	-0.00313083	-0.00412756	-0.0108724
		0.0123731	0.201497	0.143963	0.0390374	0.018221	0.293299	0.302315	0.105888	0.0212597	0.0316365		-0.00228951	0.244994	0.0828784	0.273717	0.0263637	0.216804	0.190095	0.264972	0.0409814	0.0119176		0.0001	-0.0072	-0.0043	0.2325	-0.0236	0.1233	0.1801	0.056	-0.0112	0.1458		-0.0145231	0.172093	0.0276091	-0.0115491	0.119009	-0.015998	0.202333	-0.00284364	0.00755239	0.161269		0.00852593	-0.0069073	-0.00614553	-0.0146249
		-0.00750776	0.0157146	-0.00372165	-0.000354485	0.00397581	0.0968762	0.0974834	0.0114998	-0.0061397	0.0441197		0.0628211	0.307572	0.203664	0.250001	0.0530257	0.280519	0.125903	0.422498	0.0708706	0.0197181		-0.0328	0.1545	0.2136	-0.0071	0.004	-0.0168	0.0372	-0.0215	0.0852	0.0206		0.186513	0.502783	0.564497	0.542922	0.114676	0.515873	0.433178	0.958255	0.222794	0.0483429		-0.0187364	-0.0107582	0.035429	-0.0177254
		-0.00322873	0.146552	0.0372754	0.0579488	0.058827	0.280424	0.20356	0.211118	0.00239953	0.0575116		0.0489551	0.310932	0.235968	0.321836	0.0311329	0.303266	0.15349	0.387567	0.051962	0.041136		0.0642	0.3756	0.3784	0.577	-0.0232	0.0536	0.0749	-0.0089	0.0713	0.0223		0.132513	0.618543	0.491283	0.44625	0.0791716	0.389278	0.251713	0.893781	0.0748592	0.0782662		-0.0156183	-0.00751456	0.0251993	-0.0113617
		-0.00232505	0.158107	0.0135355	0.0308037	0.0395243	0.245024	0.196691	0.119657	-0.00334374	0.0771088		0.117391	0.338564	0.352008	0.369553	0.111931	0.460739	0.297194	0.694535	0.0781003	0.0437466		-0.0229	0.1574	-0.0124	0.1882	0	0.0484	0.101	-0.0058	0.1594	0.0019		0.113599	0.446974	0.0972939	0.245271	0.22947	0.133878	0.163999	0.214116	0.294853	0.0396479		-0.0177635	-0.00989772	0.156899	-0.0169824
		0.00848413	0.0845326	0.0944219	0.114569	0.0235248	0.287648	0.247881	0.202921	0.00735856	0.0812432		0.119018	0.357593	0.272511	0.382616	0.077765	0.436183	0.282188	0.688834	0.0724857	0.0377307		-0.0013	0.103	-0.006	0.2725	-0.0199	-0.0054	-0.0095	-0.0034	-0.0165	0.1077		0.113417	0.202434	0.131884	0.51198	0.0521782	0.0607267	-0.00232296	0.157766	0.038079	0.0856256		-0.0104983	-0.0053063	-0.00250428	-0.0311862
		-0.00502739	0.0714032	0.0194221	-0.00427988	0.00675688	0.203644	0.162303	0.145672	0.00048798	0.0285161		0.0965124	0.439334	0.321327	0.371744	0.0871983	0.404312	0.255652	0.646699	0.0831946	0.034061		-0.0257	0.2459	0.4116	0.2915	-0.0166	-0.0079	-0.007	-0.0042	-0.0098	0.0461		0.0847088	0.476877	0.249877	0.256126	0.0106122	0.0525107	0.486001	0.00416828	0.0513006	0.0663964		-0.010139	0.000132935	-0.00279876	-0.0202507
		-0.000815815	0.177227	0.125121	0.197864	0.002335	0.415197	0.332537	0.271272	-0.00574101	0.102126		0.0742782	0.176072	0.173424	0.370919	0.0596046	0.421105	0.167603	0.762391	0.0551041	0.0307131		-0.0121	0.1824	0.0523	0.1401	-0.0185	-0.0233	-0.0126	-0.0207	-0.0033	0.0939		0.125942	0.0513391	0.648391	0.269798	0.0022334	-0.00269147	0.145792	0.403271	0.0582729	0.108463		-0.0110642	-0.00758746	-0.0195416	-0.0279241
		-0.00470505	0.024164	-0.00149142	-0.00364075	0.00841995	0.259211	0.226497	0.014364	-0.0074393	0.0525286		0.0727811	0.341357	0.30665	0.35307	0.0789416	0.410139	0.254487	0.769698	0.0615121	0.0380575		-0.0063	0.0215	0.112	0.0323	-0.0176	0.0675	-0.0083	-0.0035	0.0196	0.0548		0.142463	0.230484	0.125267	0.323127	0.0668599	0.156564	0.210881	0.440467	0.0465307	0.103471		-0.0116865	-0.000253092	0.079288	-0.0158499
		-0.00636484	0.0118622	0.0139253	0.10604	0.0215915	0.137922	-0.000945435	-0.0131487	-0.00809051	0.122771		0.146659	0.0763659	0.0117703	0.0764335	0.0660857	0.1628	0.00425313	0.409508	0.00464543	0.0158058		0.0705	0.6852	0.1963	0.5951	-0.0068	0.1314	0.3382	0.4276	-0.0026	0.0501		0.191691	0.752353	0.413314	0.541807	0.0582435	0.0793244	0.246489	0.641051	0.0131453	0.0532287		-0.0154883	-0.017245	-0.0181925	-0.0194569
		-0.00541724	0.174052	0.0495655	0.0166098	0.0115502	0.336429	0.265308	0.330666	-0.00324207	0.0573506		0.0594983	0.161052	0.163802	0.190067	0.0477062	0.322774	0.141452	0.50948	0.0222786	0.020109		-0.0212	0.2501	0.1542	0.2038	-0.0493	-0.0002	-0.0167	0.1347	0.0233	0.011		0.403995	0.725794	0.842279	0.520686	0.149477	0.297924	0.665694	0.506807	0.136596	0.0966272		-0.0159686	-0.00678886	-0.00700854	-0.0208548
		-0.00828189	0.108031	-0.0025898	-0.00488282	0.0115809	0.2409	0.152767	0.125258	0.017258	0.0305017		0.0487053	0.215026	0.162635	0.250306	0.0569835	0.209525	0.153789	0.383095	0.0469905	0.0148433		0.0701	0.2257	0.1588	0.4885	-0.0013	0.2473	0.1128	-0.0079	0.0219	0.0834		0.185415	0.527764	0.550426	0.321547	0.10705	0.0704085	0.46911	0.532263	0.0712724	0.0675384		-0.0167937	-0.0137883	-0.00167025	-0.0364006
		-0.00650302	0.130892	-0.00465079	0.00586855	0.0129676	0.300083	0.270989	0.234304	-0.00615644	0.0582089		0.146268	0.44447	0.373194	0.466653	0.0959552	0.572593	0.380593	0.984892	0.0752048	0.054359		-0.0047	0.2282	0.3116	0.4466	-0.0184	0.249	0.2609	-0.0145	0.0549	0.0276		0.101509	0.771978	0.611208	0.578279	0.12095	0.578342	0.276213	0.743723	0.0693996	0.0827801		-0.0187711	-0.00652531	-0.0102519	-0.013722
		-0.0017743	0.148153	-0.00488499	-0.00277922	0.0483823	0.085912	0.153205	0.108395	0.0149652	0.0302749		0.0314581	0.227552	0.162803	0.242554	0.0480452	0.265236	0.087301	0.277398	0.0503431	0.0244777		-0.0155	0.1718	0.0291	-0.0163	-0.0511	-0.0204	-0.0037	-0.0292	-0.0165	0.0501		0.266331	0.361955	0.526248	0.197263	0.0534835	0.280977	0.230714	0.260715	0.0626154	0.0710781		0.00582905	-0.00643409	-0.0121812	-0.0189826
		-0.0119061	0.0717832	-0.00364918	-0.00320028	0.0258507	0.154728	0.0332527	-0.00378521	0.0171593	0.0690151		0.0111639	0.189038	0.0410691	0.1995	0.0338343	0.305907	0.0608852	0.455082	0.0450984	0.018334		0.0442	0.5523	0.2362	0.4341	-0.0048	-0.0025	0.162	0.133	0.0597	0.0766		0.168215	0.509866	0.724227	0.570918	0.0739781	0.375983	0.501694	0.709562	0.0633269	0.0841226		-0.0146324	-0.0165583	-0.0112216	-0.0190003
		-0.00824492	0.103778	-0.00151997	0.0200176	0.0285943	0.24212	0.0870954	0.0315081	0.0299525	0.0464009		0.0246208	0.219123	0.0783025	0.245956	0.0193808	0.348339	0.0760952	0.547319	0.0295756	0.0166375		-0.0038	0.3326	0.1928	0.3716	-0.0301	-0.0017	-0.0108	-0.0166	-0.0076	0.0326		0.165549	0.768175	0.735883	0.89688	0.00749211	0.541492	0.463855	1.27266	0.0872169	0.0664711		-0.0171032	-0.00258785	-0.00708318	-0.0189838
		0.0919268	-0.00403113	-0.0103715	-0.00143094	0.00893788	0.155599	0.0772622	0.0724313	-0.0124373	0.091885		0.130118	0.239268	0.258497	0.40225	0.0720084	0.27709	0.235381	0.420303	0.0564132	0.0466554		-0.0041	0.0849	-0.0246	0.0178	-0.0266	-0.0251	0.0203	-0.0318	-0.0234	0.0345		0.0724926	0.0881088	0.489029	0.122485	0.0694345	0.186324	-0.00598913	0.349691	0.077111	0.08369		-0.0244397	-0.0136021	0.0840271	-0.0102848
		-0.0110106	0.172127	0.0783031	0.0609142	0.0075915	0.431319	0.266224	0.233861	0.0304708	0.0547408		0.0375491	0.246316	0.14092	0.276172	0.0479996	0.468023	0.23735	0.691485	0.0576565	0.0264293		-0.0165	0.6738	0.2754	0.3738	-0.0153	0.1834	0.0651	-0.0061	0.0274	0.0616		0.236302	0.837863	0.861084	0.750904	0.174731	0.443744	0.547112	0.93491	0.234081	0.0983873		-0.0146414	-0.00506508	-0.00229728	-0.0128673
		-0.0158126	0.0920116	-0.00410694	-0.00066204	0.0544371	0.0798566	0.117061	-0.0061222	0.035553	0.042721		-5.99366e-05	0.181827	0.0936981	0.159043	0.0594018	0.320393	0.105075	0.496638	0.0461992	0.0131061		-0.0164	0.04	0.14	0.0862	-0.0181	-0.0139	-0.0039	-0.0195	-0.0145	0.0461		0.1245	0.595755	0.631021	0.613159	0.0382659	0.450499	0.263635	0.311534	0.111584	0.0865199		-0.0355915	-0.0124928	-0.00232575	-0.0200001
		-0.000882666	-0.00144863	-0.0058922	-0.010181	0.0591889	0.0654871	0.00557884	-0.00542841	0.0310119	0.0205376		0.0787581	0.213983	0.0460016	0.241094	0.0692772	0.289256	0.129362	0.235731	0.0824089	0.0133434		0.09	0.405	0.6575	0.4395	-0.0051	-0.0003	0.1197	0.1572	0.0756	0.0158		0.0683672	0.657275	0.574882	0.767573	0.0550014	0.191798	0.548228	0.344845	0.103364	0.0401775		-0.0235191	-0.0174071	0.0344285	-0.0114215
		-0.00971171	0.143011	-0.00630457	-0.00148527	0.0510577	0.213546	0.0459827	0.0714814	0.0109842	0.0688126		0.0321374	0.25494	0.117227	0.256459	0.0667286	0.432263	0.13408	0.650034	0.0530787	0.0284031		-0.0318	-0.0205	0.1152	0.1992	-0.0287	-0.005	0.1479	-0.0113	-0.0383	0.0401		0.154829	0.408322	0.663763	0.214874	0.0516406	0.381379	0.279797	0.736799	0.116489	0.0885802		-0.00934154	-0.00986027	0.017522	-0.0110083
		-0.0108582	0.0799228	0.0105316	0.0779364	0.0463417	0.0822255	0.0151819	-0.0048495	0.0346074	0.0609556		0.0628738	0.17322	0.12253	0.143942	0.0664177	0.378161	0.182831	0.623891	0.0452635	0.0188366		-0.0128	0.0482	0.019	0.2522	-0.0471	-0.0124	-0.015	-0.0219	-0.0095	0.022		0.156137	0.702463	0.405777	0.437728	0.0356287	0.0580403	0.295726	0.147368	0.143891	0.00415035		-0.0189644	-0.00819022	0.126628	-0.0194248
		-0.010214	0.062084	-0.000183287	-0.00695917	0.0501068	0.0810762	-0.0018767	-0.000220933	-0.00278587	0.066408		0.107086	0.268303	0.199412	0.331722	0.0824667	0.547554	0.302924	0.804577	0.058417	0.037438		-0.0241	-0.0213	-0.0182	0.0778	-0.0164	0.0546	-0.006	-0.0098	-0.0162	0.0509		0.112561	0.110716	0.276241	0.329384	0.0415214	0.113497	0.143462	0.620831	0.0624551	0.0917681		-0.0144977	-0.0206654	-0.00461676	-0.000761913
		-0.00434712	0.154361	0.131982	0.181219	0.0370986	0.18687	0.0974245	-0.00440403	0.0559954	0.117997		0.19534	0.476455	0.475735	0.497306	0.120122	0.477274	0.263015	0.741811	0.0827211	0.069856		-0.0199	0.0143	-0.0064	0.2719	0.017	-0.0237	-0.0036	-0.0177	0.0581	0.0207		0.21584	0.582527	0.361544	0.656096	0.538281	0.041058	-0.011717	0.170757	0.628474	0.0406986		-0.0131031	-0.00763179	-0.00944212	-0.0204887
		0.00630395	-0.00736361	0.114603	0.0205317	-0.00289264	0.163978	-0.00130954	-0.0037017	-0.0117668	0.130005		0.117107	0.16546	0.426749	0.279441	0.0722244	0.0822765	-0.000980239	0.121136	0.066699	0.127309		0.0098	0.0528	0.1434	-0.007	-0.0123	0.0483	-0.0066	-0.0164	0.0235	0.087		0.300097	0.317933	0.0663476	0.233172	0.137447	0.0991351	-0.0136142	0.0350634	0.0486366	0.105981		0.00872296	-0.00350405	-0.00266492	-0.0108423
		0.0413448	-0.00616735	-0.00932181	-0.0262826	-0.00697385	0.099387	-0.0102875	-0.0203149	-0.0138032	0.0907641		-0.00135763	-0.0058254	-0.00531829	-0.00442957	-0.00643445	-0.017236	0.253731	-0.00248501	-0.0208997	0.0609776		-0.0089	0.0272	-0.0075	0.1547	-0.0082	-0.0061	-0.0047	-0.0171	-0.0104	0.0573		0.164013	0.694788	0.737705	0.668552	0.091491	0.201141	0.270473	0.439276	0.111647	0.050403		-0.0166383	-0.0183017	-0.0045926	-0.00967075
		-0.0113193	-0.0211235	-0.00241171	-0.024289	-0.0118603	-0.000784879	0.342881	-0.0125545	-0.0172605	0.103424		-0.0395917	-0.0284365	0.060658	-0.0111445	-0.0145951	-0.0207021	-0.0253053	-0.0163252	-0.00278514	0.0569514		-0.0209	-0.0195	0.2076	-0.0025	-0.0068	-0.019	-0.0286	-0.0073	0.0317	0.0492		0.0600149	0.769794	0.488841	0.435852	0.094543	0.219838	0.425253	0.301822	0.119477	0.0489422		-0.0165629	-0.0192804	-0.00202057	-0.0140807
		-0.00121131	-0.0151278	-0.0108836	-0.0175621	-0.0156061	-0.0162733	0.0572775	-0.00939693	0.0018378	0.0367501		0.110004	0.31736	0.254053	0.149945	0.0988712	0.127949	0.0527486	0.281751	0.0973365	0.053663		-0.0149	0.0728	-0.0197	-0.0255	-0.0305	0.0208	-0.024	-0.0174	-0.0096	0.0445		0.0641314	0.401056	0.274858	0.118623	0.0863619	0.185105	0.338688	0.247697	0.114703	0.0717561		-0.0234836	-0.00457343	-0.00873105	-0.00442005
		0.0787546	0.160484	-0.00952211	-0.00124773	0.0245213	0.267349	0.155651	0.425475	0.0324372	0.0676223		0.0562405	-0.00670444	-0.00632186	-0.0116328	0.0476078	-0.00803749	-0.00725362	0.033773	-0.00990088	0.0611932		0.0507	0.1268	-0.0127	-0.0038	-0.0208	0.0143	-0.0154	-0.0159	-0.0141	0.1042		0.238414	0.161446	0.0831954	0.241018	0.0757594	0.0538576	0.0432533	0.179158	0.0658832	0.130226		-0.00957748	-0.0100475	-0.0124084	-0.0210706
		-0.00314956	0.0217746	0.0291232	-0.0183434	-0.0243673	0.238869	0.0179746	-0.000660718	-0.0131777	0.0293661		0.0811402	0.20436	0.135946	0.069404	0.0213005	0.16356	0.41932	0.755579	0.0546567	0.0534182		-0.0115	-0.0122	0.1667	0.0386	-0.0096	0.1071	-0.024	-0.0061	0.0624	0.0494		0.068736	0.548282	0.477607	0.448053	0.180317	0.0870975	0.1833	0.35253	0.101823	0.0604364		-0.0178034	-0.00554181	0.0467264	-0.0156385
		-0.0110795	-0.0243713	-0.00737516	-0.00654847	-0.0155924	0.13821	0.0515858	-0.0183965	-0.00147974	0.0555279		0.119814	0.205329	0.282579	0.188664	0.100606	-0.000426886	0.426282	0.399276	0.0577502	0.0886719		-0.022	0.3252	-0.0003	0.0687	-0.0265	0.203	-0.0047	0.0766	0.0579	0.0429		0.229803	0.528069	0.763087	0.622111	0.0902463	0.110081	0.233787	0.622441	0.122192	0.0693206		-0.018468	-0.00571977	-0.00229684	-0.0138422
		-0.00108228	-0.0182784	-0.00340957	-0.0136917	-0.0216171	0.0642224	-0.00232374	-0.00856779	-0.0325165	0.0556553		0.0634541	0.090852	0.093307	-0.00261988	0.0353598	0.0242915	-0.00504001	0.00028385	-0.00725293	0.0623071		0.0226	-0.007	0.1268	0.1465	-0.01	-0.0035	0.0295	-0.0072	0.0298	0.1069		0.318664	0.868897	0.440266	0.732941	0.140416	0.249352	0.452867	0.381398	0.114844	0.0859467		-0.0181463	-0.0197662	0.0310984	-0.0105416
		-0.0075177	-0.00751413	0.0970313	-0.00767281	-0.0246613	0.0666649	0.143793	-0.00239624	-0.00674394	0.0515595		0.123652	0.131304	0.151816	0.22755	0.043117	0.0234353	0.101993	0.211729	0.0108967	0.0659578		-0.0182	0.1843	-0.0023	0.0204	-0.0205	0.1266	-0.0098	-0.0257	-0.009	0.0719		0.182856	-0.00157561	0.414048	0.394345	0.0893442	0.152768	0.265935	0.371427	0.0549751	0.17259		-0.0281025	-0.0278743	-0.0204941	-0.0179433
		0.0856461	0.109965	0.0321852	0.079916	0.0104574	0.466533	0.406587	0.466356	0.0283783	0.0655484		0.0919304	0.178666	0.102169	0.139576	0.05039	0.0417588	0.199826	0.435071	-0.00685726	0.0494058		-0.0188	-0.0154	0.0774	-0.0029	0.0195	0.0476	-0.0118	-0.0119	-0.0013	0.0764		0.309695	0.295085	0.361881	0.226435	0.189238	0.211607	0.202796	0.0603039	0.146751	0.0964335		-0.0171434	-0.00438528	-0.00203988	-0.0101859
		-0.0041926	0.0471027	0.0346404	0.0993493	-0.0189068	0.249826	0.213957	0.119575	-0.0127316	0.0414796		0.10229	0.193474	0.13942	0.11984	0.070331	0.110517	0.19719	0.358789	0.00102841	0.0630771		-0.0271	-0.0014	-0.0071	0.1385	-0.0073	-0.0075	-0.0082	-0.0189	0.0111	0.0276		0.423666	0.440875	0.442442	0.544345	0.0608958	0.187232	0.441111	0.539482	0.0304706	0.100683		-0.0136899	-0.00260087	-7.07044e-05	-0.00892945
		0.104668	-0.0036252	0.0501156	0.110619	-0.00265383	0.402136	0.403018	0.527793	0.0177479	0.0535984		0.0842087	0.134732	0.370255	0.118931	0.00603859	0.12946	0.274198	0.317343	-0.0183507	0.0513722		-0.0041	0.1562	-0.0086	-0.0072	-0.0157	0.0914	-0.0105	-0.004	-0.0042	0.0526		0.107763	0.194085	-0.000829647	0.136924	0.0678673	0.379232	0.161901	0.596474	0.0958494	0.0524463		-0.0249307	-0.022785	-0.00711186	-0.0131011
		-0.00295238	0.275845	0.146531	0.207268	-0.0283332	0.237846	0.148812	0.275886	0.024367	0.0503541		0.06224	-4.60421e-06	0.110027	0.0879152	0.0948642	-0.00763483	-0.00814392	0.252886	0.0340202	0.042046		0.0021	-0.0102	0.1333	-0.0099	-0.0072	0.0659	0.1247	-0.0119	0.0085	0.0414		0.197513	0.442473	0.322201	0.377732	0.146789	0.379819	0.329008	0.777795	0.111817	0.0675128		-0.0145699	-0.0117745	0.0630885	-0.0138604
		-0.0147458	-0.00323092	-0.00994741	-0.0122694	-0.017667	0.0906728	-0.00102945	0.0359161	-0.0213041	0.0271814		-0.00704688	0.100746	0.0490349	0.0496404	0.0206518	-0.00805405	-0.00965912	0.150389	-0.00582672	0.0435342		-0.0138	-0.0132	-0.0171	0.0824	-0.0009	0.0019	-0.0099	-0.0105	-0.0175	0.0418		0.339845	0.368474	0.293592	0.435742	0.178914	0.461162	0.382493	0.520658	0.101596	0.0799727		-0.00867769	-0.0127062	-0.0081475	-0.0184829
		0.0230218	-0.0118522	-0.00653069	0.00921797	-0.00883896	-0.00643464	-0.00133093	0.117654	-0.0165074	0.0535234		0.232129	0.106872	0.310047	0.0529232	0.0332927	-0.000138777	-0.00174572	0.0605606	-0.00432441	0.0736242		0.0142	-0.0081	0.029	0.1828	0.0191	0.0435	0.0044	-0.0017	0.0309	0.0697		0.196568	0.492712	0.368472	0.41346	0.0954587	0.576728	0.312688	0.771046	0.0840571	0.0507968		-0.0182159	-0.0142228	-0.00304468	-0.0107368
		-0.00415885	-0.0100542	-0.0147521	-0.0183571	-0.00837237	0.364842	0.402865	0.47036	-0.00462554	0.00603662		0.0520002	0.41799	0.232338	0.273409	0.134398	0.110068	0.2762	0.290696	0.0192471	0.0491058		-0.0005	-0.0142	-0.0017	0.1522	0.009	0.0735	-0.008	-0.0153	-0.0127	0.0849		0.210812	0.00435401	0.140871	0.316967	0.107006	0.0614386	0.326074	0.365809	0.0333458	0.0853986		-0.0240103	-0.0157666	-0.00685413	-0.0192196
		0.0496335	0.00603634	0.106363	-0.0181753	-0.0236098	0.359172	0.210522	-0.00345214	0.0106263	0.066475		0.19785	0.107017	0.206506	0.0427875	0.0206313	-0.00355128	0.347337	0.324316	0.00946395	0.0676436		0.0766	-0.0001	0.219	0.052	-0.0005	0.0593	-0.0123	-0.0083	0.0616	0.1062		0.127033	0.0969863	0.136673	0.211617	0.0499266	0.0882565	0.0970585	0.35631	0.0434013	0.0697839		-0.0257653	-0.0148358	-0.0104291	-0.00745075
		-0.00353602	-0.0163824	-0.0133813	-0.0263777	-0.0172312	0.0502813	-0.003428	0.0214878	-0.011174	0.0413577		0.0763035	0.161569	0.201724	0.0416558	0.0494391	0.0878064	0.210381	0.300368	0.012778	0.0594326		-0.0189	-0.0128	0.1771	0.0294	-0.0009	-0.0025	0.0906	-0.0187	0.02	0.0396		0.145163	0.278228	0.546884	0.567189	0.0816708	0.203201	0.354839	0.883711	0.0238825	0.0785722		-0.0179401	-0.0107131	-0.00809008	-0.014592
		-0.0109861	-0.0108773	-0.0133132	-0.00947748	-0.0108555	0.228749	0.118091	0.011277	-0.0109096	0.0522575		0.0474815	-0.00464742	0.278782	0.143904	0.0520023	0.130983	-0.000297415	0.302872	0.0119537	0.0788947		0.0041	-0.0213	-0.0096	0.0685	0.0396	0.0632	-0.0003	-0.0184	0.0234	0.0663		0.369655	0.167411	-0.00552386	0.0851429	0.10425	0.0313981	0.0277341	0.282032	0.0299152	0.0150003		-0.0122075	-0.0165097	0.0162655	-0.0050407
		-0.00653789	-0.00390107	0.0904406	0.031512	-0.0021407	0.173543	0.358014	0.133973	-0.00307787	0.089711		0.142909	0.179775	0.0574323	0.217164	0.0925289	0.12992	0.123976	0.339181	0.0106167	0.0962907		-0.019	-0.0153	-0.0185	0.1734	-0.0091	0.0057	-0.007	-0.0183	-0.0065	0.0621		0.163943	0.444218	0.55106	0.569072	0.0806764	0.218458	0.225039	0.849047	0.0496813	0.0717018		-0.022823	-0.00453176	0.0468504	-0.00228429
		0.0557088	-0.0105082	-0.00918559	-0.00911942	-0.0128891	-0.00387941	0.113751	-0.00554361	-0.0164632	0.0815794		0.12095	0.0247832	0.0888229	0.059589	0.0985771	0.0260404	-0.00340598	-0.0099692	0.115665	0.0818428		-0.0201	-0.0148	0.0875	-0.0184	-0.0161	-0.0024	-0.0162	-0.0119	-0.0257	0.0607		0.0330472	0.278237	0.297301	0.30474	-0.000812359	-0.00630997	0.0772613	0.390475	-0.000764631	0.054072		-0.0146045	-0.00511007	-0.00441448	-0.00315908
		-0.00163129	0.108081	0.0368594	-0.00626156	-0.00728729	0.458331	0.536823	0.674878	-0.00587245	0.0190527		0.0834952	0.310308	0.182367	0.121385	0.0672583	0.396896	0.522774	1.02838	0.0326925	0.0231408		-0.0266	-0.0206	0.005	0.1127	-0.0123	-0.0012	0.0177	-0.0093	-0.0204	0.0745		0.2635	0.668792	0.720216	0.727289	0.0971319	0.506808	0.46559	1.10523	0.0995333	0.128974		-0.0157494	-0.00954275	-0.00129805	0.0511871
		0.0253196	-0.0218097	-0.00554481	-0.00851319	-0.00714908	-0.0223302	0.239705	-0.00804245	-0.00097151	0.0626212		0.174919	0.280727	0.298588	0.165864	0.0931181	0.0167819	0.0578608	0.397063	0.0176025	0.0640888		-0.027	-0.0062	-0.0068	0.106	-0.0171	-0.0034	0.0878	0.0594	-0.0159	0.0499		0.124255	0.243976	0.264412	0.0680692	0.0381444	0.118585	0.231256	0.759823	-0.0022112	0.0560305		-0.0292356	-0.00413069	-0.00819211	-0.0109159
		-0.019668	-0.00617653	0.0790501	-0.0118337	-0.0160391	0.149535	0.0372105	0.0866665	-0.0128642	0.11393		0.263197	0.141115	0.0550148	0.172205	0.0654518	-0.00114437	0.195333	0.505887	0.0019515	0.140712		-0.024	-0.005	-0.0065	0.1115	-0.0085	0.0074	-0.0184	0.0567	-0.0022	0.0472		0.0585731	0.513754	0.25719	0.207476	-0.002924	0.364129	0.163476	0.287331	0.0717679	0.0740196		-0.0145308	-0.00564188	-0.0127295	-0.0160408
		0.0704582	0.339451	-0.00948024	-0.0034881	0.0397324	0.30284	0.407859	0.665227	-0.0112456	0.0356282		0.119129	0.451307	0.251862	0.33836	0.157437	0.427206	0.447447	0.75672	0.148205	0.0696572		0.0042	-0.0224	-0.0125	0.0707	-0.0175	-0.0123	-0.0101	-0.0187	-0.0048	0.0515		0.166351	0.501651	0.35555	0.42696	0.120116	0.264714	0.13204	0.302343	0.14954	0.0550511		-0.0135218	-0.00482161	-0.000202585	-0.00990992
		0.0123701	-0.0155871	-0.0106739	0.0658689	-0.0231149	0.220055	0.237179	0.121978	-0.00606096	0.105551		0.198003	0.139928	0.194181	0.247104	0.22222	0.13984	0.062819	0.296818	0.0791693	0.091873		-0.0189	-0.0135	0.1551	-0.009	-0.0201	-0.0094	-0.0264	-0.0315	-0.0017	0.0718		0.298389	0.574005	0.424037	0.517471	0.0811936	0.0346257	0.228274	0.309131	0.0456217	0.107115		-0.0158052	-0.00490367	0.0077074	-0.00930907
		0.0552533	-0.00248867	-0.00035319	-0.0111684	-0.000657992	0.237941	0.15292	-0.00109479	0.0185655	0.0721831		0.0665227	0.304409	0.387068	0.430026	0.028218	0.281742	0.129567	0.20407	0.0603296	0.0747793		-0.0082	0.0507	-0.0176	0.0727	-0.0112	-0.0048	-0.0035	-0.0105	-0.0025	0.0671		0.181897	0.153843	0.357122	0.192135	0.055904	0.253831	0.103735	0.15173	0.0707742	0.0810534		-0.0127346	-0.0120901	-0.00298566	-0.00181153
		0.0593997	0.0348568	0.117082	0.143969	0.00201601	0.38198	0.380242	0.0858999	-0.00618076	0.0365274		0.0446969	0.774171	1.11283	0.461849	0.102577	0.576888	0.408513	0.984963	0.170724	0.0556217		-0.0172	-0.0014	0.0832	-0.0123	-0.0171	-0.0167	-0.0201	-0.0177	-0.0094	0.0785		0.204779	0.437511	0.44936	0.292775	0.0816184	0.0638816	0.0868641	0.241062	0.0586835	0.0761477		-0.0242523	-0.0150428	-0.00921743	-0.021903
		-0.00990536	-0.0081556	-0.00641915	-0.0285979	-0.0147225	0.355854	0.0388448	0.12932	-0.0254114	0.0210285		0.149256	0.229762	0.483555	0.242674	0.106547	0.366081	0.536974	0.754317	0.0858474	0.0912181		-0.0077	0.0371	0.1366	-0.0044	0.0077	-0.0126	-0.0003	-0.0141	-0.0206	0.1028		0.128286	0.388681	0.100736	0.275544	0.0487622	-0.0103085	-0.0110386	0.0947149	0.0581977	0.0752359		-0.0122203	-0.0162567	-0.00548828	-0.00882647
		0.0547198	-0.0219967	-0.00446866	-0.00575678	-0.0239732	0.0147053	0.319263	-0.028556	-0.0411004	0.257874		0.216446	0.156795	0.229069	0.11476	0.0921216	0.194648	0.124428	0.0181576	-0.0225667	0.217435		-0.0099	-0.03	-0.021	0.0421	-0.0164	-0.0139	-0.0234	-0.0352	-0.0064	0.0266		0.181892	0.29889	0.370803	0.237388	0.0917616	0.0275468	0.103268	0.592876	0.030483	0.0584627		-0.0240961	-0.00837645	0.0410478	-0.00918623
		-0.0030829	0.0361049	-0.0119148	0.102409	-0.00181219	0.177949	0.174116	0.0131545	-0.00533537	0.0461895		0.102588	0.272076	0.231912	0.25033	0.0563325	0.0921175	0.299655	0.103467	0.04769	0.0693914		-0.0108	0.0467	-0.0001	0.0928	0.0301	0.0845	0.0786	0.0221	0.0005	0.0522		0.138573	0.246217	0.494693	0.120758	0.0793406	0.244211	0.139922	0.683468	0.0985444	0.0783665		-0.0209175	-0.0128934	-0.0051885	-0.0100037
		-0.0126402	-0.013399	-0.00667758	-0.0191917	-0.0150402	0.407688	0.384373	0.17645	-0.00331577	0.054129		0.0830182	0.541608	0.544319	0.219595	0.111069	0.510502	0.382148	0.708208	0.0822999	0.100437		-0.0189	0.0936	-0.0018	0.0177	-0.0198	0.0344	0.0928	-0.0001	-0.0026	0.0608		0.0816354	0.497889	0.362486	0.240639	0.057206	0.240721	0.434127	0.394756	0.0626218	0.0751137		-0.0116048	-0.00372979	-0.0122528	-0.017195
		0.0358682	0.00568479	-0.0160996	-0.00113162	-0.0199491	0.0535246	0.143274	0.150514	-0.00295747	0.0593851		0.135779	0.262157	0.199261	0.2928	0.104202	-0.000480625	0.0190226	0.0772758	0.0572923	0.0610413		-0.0069	-0.0063	0.2032	-0.0051	0.0171	0.0828	0.0181	-0.0055	-0.0024	0.0634		0.258689	0.213447	0.415332	0.400564	0.0803257	0.402189	0.40641	0.604669	0.0499535	0.0874684		-0.00104334	0.017098	-0.00245061	-0.000899335
		-0.0103992	0.0157441	-0.00689563	-0.011415	-0.0133741	-0.000740283	0.167868	-0.0132567	-0.0204679	0.144865		0.128691	0.392271	0.441268	0.226817	0.0913957	0.147738	0.25367	0.128532	-0.00686689	0.151024		0.0399	0.0528	0.1885	0.0863	0.04	0.0751	0.071	0.0519	-0.0011	0.0688		0.330828	0.57456	0.378868	0.279217	0.061153	0.38616	0.338558	0.617866	0.103516	0.076211		-0.0101971	-0.00506272	-0.00774252	-0.0232851
		0.114604	-0.00344256	0.117583	0.0998319	-0.0143251	0.0151868	0.189428	-0.00856648	0.0213528	0.0918734		0.234192	0.33954	0.00692524	0.141124	0.101515	-0.00524505	0.0557426	0.225871	0.0467916	0.0911455		-0.0018	-0.0067	-0.0011	0.1776	0.006	0.0048	-0.0151	-0.0109	-0.0012	0.0618		0.221503	0.532372	0.549682	0.463115	0.0804156	0.463643	0.443771	0.829287	0.0989519	0.0696651		-0.0140378	-0.0140944	-0.0109839	-0.0149223
		0.0664674	-0.0049179	-0.000563683	-0.00582518	-0.00999253	0.0397918	0.0856436	0.0665825	-0.00768704	0.0529665		0.109187	0.0855564	0.0742641	0.238085	0.0285886	-9.59118e-05	0.0386439	0.170023	-0.00422681	0.0614287		-0.0173	0.1882	-0.0027	-0.0081	0.0362	-0.0271	-0.0318	-0.0328	0.0129	0.0521		0.252149	0.205617	0.339775	0.427891	0.0100346	0.589156	0.493143	0.0606374	0.0351319	0.0606594		-0.0082491	-0.0122049	-0.0117393	-0.0201834
		-0.0311118	-0.00429949	-0.0153654	-0.0123867	-0.0349102	0.213694	-0.025878	-0.0135016	-0.029937	0.102814		0.119809	0.342765	0.34142	0.39945	0.10578	0.0814257	0.162302	-0.00776374	0.111452	0.129172		0.0836	0.6208	0.2065	0.4699	-0.0013	0.3023	0.0766	0.2258	-0.0059	0.096		0.275499	0.640839	0.288928	0.702758	0.109212	0.0166786	0.304373	0.628848	0.0230424	0.0590555		-0.0129166	-0.00202571	-0.0166365	-0.00421954
		-0.00441991	-0.0172412	0.0628543	-0.0151835	-0.0329553	-0.0266732	0.165318	-0.015695	-0.010557	0.0451124		0.183095	-0.00730025	0.53711	0.217771	0.0539398	0.00640596	-9.52804e-05	0.147451	0.0509332	0.0692192		-0.0094	0.0357	0.1544	-0.0197	-0.0333	-0.0092	-0.0149	-0.0335	-0.0127	0.0474		0.260645	0.312036	0.54302	0.244984	0.0105811	0.260455	0.591822	0.230886	0.0272071	0.0786826		-0.0120363	-0.0123013	-0.00476111	-0.016127
		-0.0107217	-0.00394481	0.0237809	-0.00138788	0.00616445	-0.00376266	0.0502724	0.118782	-0.0032334	0.0621891		0.116978	0.333401	0.490274	0.280031	0.171709	0.339731	0.173834	0.378419	0.118634	0.0573472		-0.0245	0.2242	0.4914	0.3196	-0.0278	0.1439	0.0482	-0.0181	0.0152	0.0336		0.25632	0.840352	0.873435	0.683415	0.157381	0.57325	0.397856	1.21409	0.171659	0.074794		-0.0139868	-0.00960806	-0.0154153	-0.0131418
		-0.0278015	-0.0144336	-0.00554857	-0.0107039	-0.018935	0.0403724	0.150622	0.231429	0.0190505	0.0336041		0.16649	0.398386	0.487468	0.402531	0.156569	0.526639	0.237015	0.704001	0.133339	0.0724973		0.01	0.0127	-0.015	0.1523	-0.0482	-0.0248	0.0232	-0.0047	-0.0161	0.0423		0.119983	0.558078	0.468839	0.829025	0.0964914	0.161767	0.502405	0.629132	-0.003153	0.0939326		-0.00493829	0.016358	-0.00382402	0.0362908
		0.0778163	0.0603647	-0.0266158	0.113723	-0.000561271	0.103281	-0.00395384	0.244035	-0.0192608	0.11785		0.28638	-6.06164e-05	0.325667	0.234179	0.040942	0.0435299	0.219135	0.0830203	0.0452475	0.126461		0.0758	0.0599	0.3806	0.2758	-0.0085	0.1302	-0.0123	-0.019	0.07	0.0695		0.151297	0.333892	0.641293	0.405936	0.0264641	0.265566	0.200226	0.0355948	0.0731285	0.13291		-0.0188371	-0.0130959	-0.0208958	-0.0221335
		-0.00421214	0.0770882	-0.00256445	0.182941	-0.00663305	0.228319	-0.00394905	0.19359	-0.0087645	0.0679094		0.112824	0.268365	0.117185	0.156754	0.0681966	0.202954	0.0988635	0.118633	0.0408363	0.119479		-0.0218	0.36	0.3393	0.411	-0.0354	-0.0251	-0.0108	-0.0108	-0.0064	0.0149		0.223322	0.962255	0.430171	0.618645	0.128831	0.204852	0.554863	1.07962	0.0579202	0.0841356		-0.0311404	-0.0213328	-0.0145425	-0.0133248
		-0.015254	0.0565462	-0.00748137	0.0577875	0.0584217	0.0399804	0.130833	0.0434807	-0.00797663	0.0808077		0.110877	0.268353	0.512905	0.0727674	0.180074	0.52891	0.707498	0.520733	0.055857	0.113453		-0.0096	-0.0007	0.0372	0.208	-0.0361	-0.0151	-0.0109	-0.0267	-0.005	0.0716		0.263708	0.474191	0.351078	0.312506	0.100133	0.197728	0.348221	0.0820221	0.0372048	0.103792		-0.00415671	-0.0047224	-0.0075488	-0.0109514
		0.0823949	-0.00592732	0.00359339	0.00742663	-0.00156287	-0.00367659	0.370906	-0.00530171	-0.00736127	0.0835601		0.0918351	0.353645	0.183335	0.165847	0.0055638	0.108211	-0.00190557	-0.00296585	-0.0154841	0.0854445		0.0557	0.5024	0.2895	0.3237	0.0001	-0.0005	0.003	0.0337	-0.0074	0.0672		0.148939	0.3074	0.197579	0.737198	0.0704535	0.172273	0.108273	0.603574	0.00193327	0.107253		-0.0144951	-0.0169903	-0.0271851	-0.023848
		-0.0103124	-0.0163823	-0.0246974	-0.00475013	-0.0320289	0.050632	-0.0168681	-0.0203127	-0.0152205	0.0266984		0.0936973	0.162717	0.289395	0.18386	0.0876308	0.203724	0.245836	0.639038	0.130718	0.0631819		-0.0038	0.4683	0.5447	0.3272	0.001	0.0887	-0.0167	0.0681	0.0511	0.0312		0.169464	0.721302	0.535075	0.881248	0.161725	0.332047	0.249349	0.45293	0.0739894	0.0809148		-0.00940747	-0.0133636	-0.0226585	-0.0240456
		-0.00703075	-0.00745107	0.160787	0.15337	-0.0266007	0.270678	0.109138	-0.00866468	-0.00510166	0.0369935		0.0558457	0.127394	0.349976	0.245454	0.0717512	0.146486	0.335152	0.411561	0.0759531	0.0722653		0.0258	0.3989	0.7842	0.5011	-0.0282	0.1715	-0.0034	0.0098	0.0264	0.0438		0.231621	0.855583	0.913646	0.896492	0.0225031	0.737609	0.57295	0.705723	0.111678	0.0882505		-0.0270774	-0.0115303	-0.00950341	-0.0162452
		-0.0194463	-0.00471331	-0.00367106	0.0169487	-0.0194221	0.0655513	-0.0046996	-0.0157488	0.0494888	0.0397983		0.107002	0.308607	0.242158	0.403515	0.0401602	0.208057	0.266854	0.599071	0.0473644	0.071291		-0.008	0.507	0.1269	0.5128	0.0136	-0.0113	0.3255	-0.0185	0.0685	0.0099		0.0933854	0.557403	0.749246	0.626845	0.0373718	0.258047	0.377776	0.545104	0.0985143	0.0257083		-0.00678296	-0.0116143	-0.0132621	-0.0117856
		-0.018434	-0.028157	-0.0127914	-0.0144862	-0.00595506	-0.000222153	0.0373162	-0.0253707	-0.0213621	0.0356266		0.164803	0.185356	0.113284	0.117674	0.112546	0.0439457	0.059133	0.320884	0.0752245	0.0116165		-0.0013	-0.014	0.1326	-0.006	-0.0254	0.1212	0.1153	-0.0008	-0.0155	0.0556		0.193524	0.442248	0.466789	0.375897	0.0582166	0.427869	0.237762	1.02023	0.0269338	0.0908423		-0.00474728	0.0957871	-0.00131143	-0.00295787
		-0.0179806	-0.0100055	-0.00442244	-0.0204956	-0.0217137	-0.0153237	0.143386	-0.0267735	-0.0209336	0.0341676		0.244798	0.410308	0.432174	0.150382	0.139845	0.171558	0.292111	0.543622	0.0519748	0.0308542		-0.0048	-0.0157	0.3603	-0.0006	-0.0019	0.0717	0.2607	0.0597	0.1425	0.033		0.163837	0.378434	0.0961114	0.647837	0.112436	0.223676	0.359034	0.400172	0.120318	0.090257		-0.00591866	0.0328467	-0.00149622	-0.00876727
		-0.0268727	-0.00769173	-0.00224	-0.0253743	-0.0184428	0.00403066	0.0799328	-0.0129374	-0.00354577	0.0584007		0.148716	0.417274	0.484766	0.240837	0.0934336	0.267646	0.307839	0.490511	0.0947257	0.0855919		-0.0155	0.0395	0.3842	0.1793	0.0312	-0.01	-0.0314	-0.0109	0.3311	0.0057		0.0230277	0.270411	0.141194	0.445277	0.23011	0.0702486	0.482609	0.180849	0.291522	0.0443281		-0.0148878	-0.0106711	-0.0144365	-0.0239416
		-0.0222824	-0.034159	0.00411823	-0.0160247	-0.0157389	0.135631	-0.0200201	-0.0240014	-0.00883197	0.0315258		0.0837394	0.203692	0.231777	0.211746	0.0696808	0.0163707	0.21129	-0.00129608	0.125901	0.0415188		-0.0068	-0.001	-0.0012	0.0505	-0.0062	-0.0145	-0.0144	-0.027	0.0438	0.0286		0.16837	0.38045	0.432596	0.542153	0.119268	0.560316	0.266409	0.172298	0.123509	0.0756728		-0.0138315	-0.00130466	0.0460418	-0.00782404
		-0.0238116	-0.0185509	-0.0342435	-0.0076895	-0.0420569	0.0609253	-0.0173723	-0.0297469	-0.0235389	0.0265727		0.144253	0.44039	0.528579	0.4143	0.06834	0.412575	0.487115	0.897954	0.0792517	0.0847157		-0.0186	0.0613	0.2022	0.1776	0.0206	-0.0033	-0.0261	-0.0139	0.1384	0.012		0.165333	0.744289	0.470399	0.562092	0.106874	0.702292	0.394222	0.72951	0.19031	0.0918852		-0.0104981	-0.00955596	-0.0122053	-0.0102056
		-0.0253627	0.132261	-0.00575034	-0.022412	-0.00903939	0.163349	-0.0187457	-0.0202415	0.0452992	0.0325202		0.312366	0.725247	0.419273	0.440852	0.167422	0.705608	0.464687	0.781634	0.129882	0.0797307		0.1272	-0.0128	0.2172	0.0256	-0.0302	0.1295	-0.0021	-0.0026	-0.0077	0.0548		0.335246	0.394284	0.246165	0.202083	0.062026	0.276463	0.275074	0.41029	-0.00569801	0.0923363		-0.00598258	-0.00811325	-0.00844104	-1.88764e-05
		-0.0213322	-0.00917557	-0.018262	-0.00902728	0.0119476	-0.0145992	0.174911	-0.0136162	-0.0217177	0.0678415		0.0901448	0.0701433	0.282843	0.304415	0.0438092	-0.0167643	0.229855	0.337775	0.0324186	0.0577181		0.0079	-0.0077	0.0478	-0.0136	-0.0262	-0.0221	-0.0215	-0.0159	-0.0226	0.0344		0.279088	0.691329	0.417213	0.354184	0.0944768	0.489755	0.415653	0.522194	0.0280126	0.101258		-0.0107347	-0.0150113	-0.0117817	-0.0195442
		-0.0226061	-0.0141305	-0.01678	-0.0179668	-0.0202472	0.0561313	-0.0108962	-0.0187676	-0.0157266	0.0443602		0.15262	0.151555	0.239614	0.301177	0.0597239	0.16331	0.266907	0.817025	0.047883	0.108186		0.0014	0.0024	0.2651	0.0619	-0.0232	-0.0179	-0.0121	-0.0224	-0.0188	0.0818		0.137068	0.415827	0.390483	0.0516336	0.0941235	0.2049	-0.00825091	0.274197	0.0101854	0.0847568		-0.013013	-0.00873096	-0.0131585	-0.00327428
		-0.00309076	0.0812345	-0.00523631	-0.00455717	-0.00702914	0.256992	0.143523	0.0958112	-0.0214192	0.083039		0.0613902	0.183233	0.211	0.190337	0.0414761	0.0270193	0.176141	0.573447	0.109835	0.0698199		-0.0199	0.2769	-0.008	-0.0202	0.0091	-0.0053	-0.0188	0.0339	-0.003	0.0615		0.220697	0.499486	0.553024	0.366104	0.0742119	0.377481	0.420274	0.29254	0.0106377	0.108344		-0.0103291	-0.0092105	-0.0136874	-0.0182922
		-0.0110293	-0.00205607	-0.00581291	-0.00565994	-0.0148285	0.113094	0.208892	-0.00803566	-0.00400098	0.0414284		0.124839	0.367397	0.318603	0.337752	0.050591	0.239116	0.368798	0.7199	0.0610937	0.0741635		-0.013	0.0368	0.0921	-0.008	-0.0174	-0.0188	0.0652	-0.0122	-0.0291	0.0709		0.238868	0.569443	0.238251	0.385368	0.0965282	0.225359	0.287931	0.252285	0.0185437	0.155137		-0.0148596	-0.00764011	-0.0213458	-0.0242949
		-0.0259731	-0.0118753	-0.0179984	-0.00666905	-0.0231702	0.229584	0.192533	-0.00371414	-0.0194669	0.0413465		0.12473	0.393235	0.432589	0.254406	0.0161436	0.299704	0.470071	0.928474	0.0109515	0.0490974		-0.0268	-0.011	0.1721	-0.0234	-0.0243	0.1228	-0.0255	-0.0201	-0.0107	0.0274		0.277728	0.706834	0.454857	0.742334	0.145973	0.683585	0.502337	0.714894	0.102905	0.0907195		-0.00749363	-0.00665687	-0.0104514	-0.00848435
		-0.0154448	-0.0221218	-0.020017	-0.013442	-0.0217058	0.100795	-0.00429224	-0.0166411	-0.0257184	0.0677958		0.0632524	0.206309	0.010107	0.020527	0.0987555	-0.00884021	0.118977	0.0373849	0.0655715	0.074202		-0.0064	-0.0129	0.1999	-0.0013	-0.0352	-0.0021	-0.0204	-0.015	-0.0085	0.0516		0.254722	0.473437	0.135731	0.431988	0.104914	0.218801	0.319793	0.138729	0.103904	0.121662		-0.0139535	-0.00111996	-0.00124806	0.00641263
		-0.0139893	-0.00598125	-0.0034494	-0.00857835	-0.00625317	0.0667545	0.0387557	-0.00325171	-0.00816234	0.0375869		0.060555	0.262556	0.0995816	0.235979	0.105569	0.059579	0.0626823	0.311131	0.0668835	0.0291008		-0.002	-0.008	-0.0014	0.2295	-0.0325	-0.0012	-0.0169	-0.0186	0.0073	0.0534		0.247843	-0.00224796	0.207639	0.120562	0.0623525	0.146574	0.236082	0.142594	0.000581399	0.0803033		-0.00329116	-0.00590063	-0.0102475	-0.0189891
		-0.0306711	-0.0137795	-0.0182609	-0.00798194	-0.0281941	0.211057	0.0841594	-0.00281593	-0.0124934	0.0362247		0.199702	0.744176	0.727766	0.472376	0.0524818	0.226973	0.50221	1.38666	0.0360829	0.0516513		0.0704	0.0172	-0.0248	0.1128	-0.046	-0.0042	-0.0069	-0.0106	-0.0144	0.0313		0.309247	0.243032	0.374927	0.320467	0.0642786	0.205617	0.0866168	0.754831	0.0311744	0.0664488		-0.0172931	-0.00667104	-0.00436782	-0.0160056
		-0.00812891	-0.000862313	-0.00535067	0.0322922	-0.00275804	0.146897	0.159826	-0.00501149	-0.0269599	0.0645255		0.0436271	0.333468	0.547991	0.637223	0.058577	0.14803	0.635344	0.663898	0.0162544	0.0663176		-0.0287	0.088	0.274	-0.0071	-0.0216	-0.0264	-0.0036	-0.0111	-0.0258	0.0429		0.300887	0.419788	0.354848	0.61787	0.128437	0.259791	0.223378	0.577351	0.0599468	0.0893755		-0.0131994	-0.0129622	-0.011807	-0.0113604
		0.0330569	-0.0102034	0.0225151	0.0754732	-0.0104915	0.0605039	0.153704	-0.00679262	-0.000523409	0.0420609		0.103766	0.454372	0.1166	0.124885	0.0701185	0.0777959	0.0760386	0.127055	0.0974507	0.0298277		-0.0114	-0.0238	0.0432	-0.0148	-0.0399	-0.0133	-0.0136	-0.0192	-0.0298	0.0354		0.225959	0.431557	0.347229	0.216156	0.127346	0.313887	0.244111	0.728918	0.123479	0.129743		-0.0125278	-0.0109004	-0.0180854	-0.0157625
		-0.0100452	0.0578277	0.0717854	0.0436926	0.0409981	0.202748	0.259782	-0.00755953	0.0820454	0.0561879		0.425109	0.218752	0.200102	0.322868	0.333792	-0.00726063	0.146498	0.768405	0.183762	0.053983		-0.0232	0.1115	-0.01	0.2694	-0.0234	-0.013	0	-0.0337	-0.0202	0.0057		0.29645	0.226998	0.539031	0.411186	0.189874	0.357928	0.651508	0.990158	0.0676768	0.0507999		-0.00955296	-0.0140403	-0.0167778	-0.0118051
		-0.0103893	-0.0110892	-0.0212109	-0.00497853	-0.0341564	0.307635	0.0882008	-0.00979497	-0.0176047	0.0480037		0.101485	0.326015	0.300659	0.508695	0.206917	0.112726	0.301489	0.424208	0.10188	0.0451443		0.0068	-0.0115	0.2433	-0.001	0.0054	-0.0005	0.1451	-0.0046	0.0527	0.073		0.0607072	0.208342	0.330961	0.336283	0.089553	0.209037	0.471771	0.362936	0.0752305	0.0974332		-0.0125299	-0.0121259	-0.00969832	-0.0101739
		-0.0185304	-0.0142026	-0.0166616	-0.00125754	-0.0322497	0.072255	0.103444	0.0789843	-0.0228585	0.0664074		0.265994	0.553916	0.443219	0.573732	0.121945	0.489812	0.506694	1.39371	0.069843	0.0920357		0.0139	-0.0354	0.521	-0.0277	-0.0252	-0.0197	-0.0219	-0.0106	-0.0148	-0.0134		-0.001988	0.214196	0.581796	0.218762	-0.0115402	0.208412	0.0629425	0.747707	-0.000996803	0.0865772		-0.0063459	-0.00965964	-0.0139595	-0.0190575
		-0.0220424	-0.0155816	-0.00770247	0.0094214	-0.0280039	0.400319	0.257583	-0.000789402	-0.0169386	0.0540879		0.172002	0.521066	0.407993	0.283744	0.031079	0.337752	0.352885	1.15006	0.0567195	0.0480755		-0.0236	-0.0009	0.1153	-0.0045	-0.0131	0.021	-0.0028	0.0313	-0.0113	0.0934		0.175608	0.0624131	-0.00188622	0.118785	0.070107	0.0554469	0.264726	0.0509644	0.128724	0.0758806		-0.01775	0.0377722	-0.00848023	-0.0139453
		-0.0130838	-0.0291927	-0.0172005	-0.0196123	-0.0220835	0.0580649	0.00831045	-0.0152803	-0.0152931	0.035614		0.0734414	0.033177	0.177366	0.113221	0.0502552	0.125758	0.251955	0.34436	0.0215273	0.0790963		0.0193	0.141	0.3951	0.1398	0.048	-0.0268	-0.015	0.1858	0.2066	0.0201		0.277664	0.414374	0.077567	0.780514	0.0405452	0.279033	0.397359	-0.0139511	0.0325358	0.0474878		-0.003368	-0.00348323	-0.0143287	-0.0126097
		-0.0128217	0.0107073	0.11191	-0.00853872	0.00940189	0.432006	0.477909	0.659675	0.000842366	0.0332905		0.291984	0.211031	0.115764	0.0672343	0.184882	0.0920817	0.0825654	0.792607	0.0197117	0.0511239		-0.0054	0.1018	0.2589	0.1662	0.0321	-0.0087	0.1103	-0.0025	-0.0166	0.0654		0.255564	0.399853	0.615034	0.651861	0.102119	0.599313	0.519794	0.907891	0.135292	0.0903112		-0.0105209	-0.0071531	-0.0177947	-0.0100553
		-0.0184664	-0.0198784	-0.0302312	-0.0161814	-0.0378204	0.0977787	-0.0151341	-0.0247812	-0.0372163	0.0624827		0.110905	0.14317	0.285673	0.339936	0.0156397	-0.00214188	0.386936	0.589027	0.00853164	0.0839701		-0.0007	0.2207	-0.002	-0.0432	-0.0172	0.0621	0.0202	-0.0091	-0.0287	0.0496		0.292279	0.572361	0.490543	0.271194	0.158423	0.265073	0.575281	0.378062	0.0829649	0.11641		-0.0106902	-0.0141582	-0.00953222	-0.0172472
		-0.00480701	-0.000921807	-0.0107584	-0.0043666	-0.012016	0.37991	0.196611	0.130026	-0.0238357	0.090592		0.157369	0.207715	0.320806	0.12792	0.0857073	0.159342	0.204726	0.916132	0.0312031	0.100476		0.0537	0.0109	-0.0061	0.1412	-0.005	0.1094	0.0958	0.0066	0.0135	0.079		0.166768	0.378425	0.176056	0.396851	0.056205	0.652007	0.415028	0.879414	-0.000259123	0.114065		-0.00543171	-0.0046068	-0.00351471	-0.0118245
		0.061347	-0.0129816	-0.0296578	-0.0067759	-0.0106394	0.150013	0.383162	0.153348	-0.0117092	0.0227839		0.2085	0.63203	0.518926	0.495453	0.0941917	0.50508	0.737255	1.27909	0.101548	0.0944275		0.0637	0.1841	-0.007	0.2314	0.0063	0.1168	0.2185	0.0396	0.0066	0.0692		0.184434	0.156221	0.320777	0.56126	0.126965	0.178338	0.238494	0.561991	0.0167732	0.137526		-0.0168285	0.0322181	-0.00500161	-0.0124251
		-0.0173492	-0.0389695	-0.0194342	-0.0289395	-0.0243492	0.153509	-0.00677955	-0.00320216	-0.0290936	0.0368031		0.118406	0.0501903	0.185997	-0.00203294	0.0454052	0.143642	0.356693	0.781341	0.0689927	0.0726012		-0.0187	0.0104	0.1866	-0.0339	-0.0255	-0.009	-0.01	-0.0062	-0.0152	0.0279		0.3107	0.45382	0.646411	0.544809	0.120747	0.554729	0.45014	1.0943	0.0953488	0.0828785		-0.0105341	0.0246248	-0.00410444	-0.00912463
		-0.00945632	-0.0216934	-0.0145353	-0.000700972	-0.00867383	0.333309	0.34015	0.20346	-0.0238072	0.118743		0.230942	0.318316	0.337903	0.345228	0.0560556	0.323648	0.369693	0.922585	0.0205436	0.0953095		-0.0238	0.0918	0.234	0.0761	-0.0135	0.0001	0.1635	-0.0055	0.0257	0.0745		0.679152	1.1134	0.863985	1.08419	0.404599	1.14906	0.938153	1.71357	0.182167	0.109504		-0.00538646	-0.00233416	-0.00528491	-0.00708899
		-0.00721073	0.12592	-0.0137995	0.0403586	-0.00695902	0.313383	0.406023	0.235054	-0.014362	0.0350161		0.132815	0.290861	0.376022	0.431588	0.020853	0.439376	0.437515	0.977008	0.0404713	0.0621436		-0.0427	-0.0315	0.0462	0.5029	-0.0323	-0.0213	-0.006	0.0323	0.0077	0.0941		0.298965	0.716115	0.943968	0.496634	0.178163	0.893338	0.789542	1.10241	0.141264	0.0185273		-0.00641961	-0.00169722	-0.00654563	-0.00420878
		-0.0108204	0.0755934	-0.0174632	-0.01577	-0.00832753	0.222865	0.0805726	0.0358042	-0.0221342	0.078335		0.136657	0.158625	0.298572	0.0955839	0.0166139	0.379467	0.286622	0.955729	0.0417316	0.0760903		-0.014	-0.0011	0.0906	0.1159	-0.0204	-0.0008	-0.0079	-0.017	0.0151	0.0572		0.169648	0.34661	0.127934	0.27531	0.0108104	0.365774	0.180703	0.496041	0.00463876	0.0498886		-0.0167049	-0.0107495	-0.0134633	-0.0108619
		-0.000245086	-0.0236746	-0.00296334	-0.0065927	-0.018231	0.132782	0.158186	-0.0132852	-0.0149932	0.109974		0.223136	0.0166069	0.0475138	0.166187	0.0194604	0.196812	0.157219	0.352398	0.0160235	0.103464		0.0213	-0.0025	-0.0012	0.0639	-0.0066	0.0576	0.0275	-0.0001	-0.0163	0.0418		0.0629229	0.33565	0.231402	0.075485	0.0648808	0.194737	0.246017	0.454969	0.0485463	0.0612831		-0.0116764	-0.00300494	-0.0100443	-0.00264517
		-0.0206921	0.0319639	-0.00108715	-0.00794549	-0.019464	0.126345	0.325952	0.111433	-0.0201908	0.00602897		0.171652	0.541012	0.748751	0.45212	0.0609411	0.544209	0.682642	1.47591	0.0771797	0.055754		-0.0366	-0.0206	-0.0069	0.1202	-0.0382	-0.0191	-0.009	-0.0078	-0.0128	0.0427		0.148766	0.393704	0.310591	0.165341	0.104298	0.208816	0.321189	0.32179	0.0431955	0.0486165		-0.0236063	-0.0215095	-0.00303044	-0.0103769
		0.00636454	-0.0146535	-0.0113278	-0.0023257	0.00220345	0.117216	0.147107	-0.00153614	-0.00934354	0.0718124		0.28394	0.0522765	0.182446	0.349241	0.0753639	0.0849066	0.150623	0.288566	-0.00396582	0.0915437		-0.0134	0.0053	0.1412	0.0212	-0.0199	-0.0071	0.0174	0.0468	-0.0094	0.0757		0.162096	0.0108915	0.188742	0.143372	0.00343925	0.272149	0.158615	0.261976	-0.0095861	0.0736879		-0.0102078	0.0292183	-0.00672789	-0.00722261
		0.081557	-0.0106573	-0.0224407	-0.00568291	-0.00926533	0.152517	0.200871	-0.0052097	-0.0338642	0.122255		0.173504	0.0655603	-0.00635994	0.211648	0.0734979	0.079244	0.157365	0.325375	0.0966981	0.090744		0.1308	0.1723	0.4335	0.1277	0.0175	0.2924	0.3839	0.4263	-0.0123	0.0837		0.15853	0.395043	0.0599204	0.18727	0.0453833	-0.0099354	0.377621	0.364708	0.0330404	0.0771209		-0.0133107	-0.00114631	-0.00383753	-0.00983357
		-0.0193296	-0.0221403	-0.0243089	-0.0183561	-0.0247997	0.0641114	0.0555866	-0.00493901	-0.0195523	0.0451742		0.0711243	0.168315	0.285024	0.106759	0.0163993	0.1822	0.332113	0.910224	0.00113951	0.084357		0.0887	-0.0011	0.3208	0.6335	0.0079	0.2881	0.3827	0.4583	0.035	0.1159		0.160679	0.198976	0.397012	0.557426	0.0677757	0.401472	0.377694	0.331692	0.0378888	0.145122		-0.0226533	-0.0100007	-0.00876219	-0.00817692
		-0.0197773	-0.0111538	-0.0227238	-0.0140889	-0.0370435	0.11174	0.166663	-0.00271316	-0.031096	0.0365562		0.0354833	0.719561	0.31649	0.497325	0.0648643	0.160294	0.374377	0.43087	0.0631139	0.0363083		0.008	-0.0231	0.15	-0.0137	-0.0072	-0.0045	0.065	-0.0092	-0.0086	0.0455		0.191024	0.288167	0.195523	0.124902	0.0916598	0.246162	0.0638888	0.341718	0.0143075	0.0705262		-0.0158976	-0.00957562	-0.00931775	-0.0108606
		-0.0120658	-0.0173191	-0.0226698	0.00583764	-0.035452	0.113074	-0.00922334	-0.0140242	-0.0190278	0.069249		0.105597	-0.00764248	0.160503	0.100177	0.074519	0.106508	0.229745	0.296258	0.0216463	0.0672012		0.1443	0.6524	0.3631	0.3855	-0.0169	0.3182	0.3933	0.4515	-0.0175	0.1662		0.207684	0.422369	0.330003	0.348092	0.139222	0.254618	0.251096	0.342427	0.0335913	0.123564		-0.0151288	-0.00879298	0.0111014	-0.0108285
		-0.00719607	0.0678363	0.0225233	0.031593	0.0175058	0.214656	-0.000311637	-0.00657505	0.100453	0.032381		0.102601	0.376004	-0.00701522	0.21349	0.11556	0.247725	0.187597	0.176912	0.156968	0.0374954		-0.0011	-0.0135	0.2791	0.0777	-0.012	-0.0108	0.0758	-0.0077	0.0052	0.0306		0.126654	0.174723	0.122609	0.147817	0.0619762	0.0727984	0.227697	0.280263	0.0550032	0.0597061		-0.0234141	-0.0140405	-0.0141793	-0.0119571
		-0.0091868	0.0416723	-0.0233658	-0.00319108	0.0282222	0.399133	0.26258	0.300301	-0.0241677	0.0336553		0.0561892	0.392495	0.266887	0.360448	0.064953	0.317024	0.410544	1.01663	0.044786	0.0559559		0.1846	0.3708	0.28	0.3248	0.0129	0.1435	0.3332	0.0744	0.0287	0.0714		0.278314	0.337909	0.249045	0.433451	0.136131	0.252242	0.346408	0.629803	0.112468	0.0630743		-0.0114977	-0.0103371	-0.0197813	-0.0118682
		-0.00803835	-0.0183918	-0.0164894	-0.00641699	0.0365029	0.227175	0.106113	-0.00177703	-0.0249024	0.117267		0.164793	0.222702	0.371087	0.279242	0.10326	0.312119	0.31196	1.02568	0.066391	0.131327		0.0672	0.0051	0.1951	0.2911	0.054	0.0229	0.2622	0.0848	0.1001	0.0556		0.279332	0.295203	0.0879684	0.0598813	0.0749689	0.0279834	0.0209701	0.106787	0.121926	0.0188077		-0.0116058	-0.00100916	-0.00414411	-0.0083279
		-0.0106318	-0.0178268	-0.00127028	-0.00978594	-0.0192372	0.0461695	-0.00560632	-0.0226615	0.0233709	0.0395707		0.28105	0.012523	0.259892	0.0959153	0.131507	0.0570037	0.20967	0.305846	0.0890602	0.0460357		0.1651	0.3417	0.434	0.3773	0.0296	0.084	0.2143	0.0889	0.0074	0.06		0.351563	0.447505	0.294778	0.431575	0.169819	0.163391	0.421989	0.290794	0.188793	0.0269926		-0.0177133	-0.0187686	0.0186931	-0.0105931
		-0.0373841	-0.0167059	-0.0322113	-0.0286393	-0.0410241	0.137922	-0.00617922	-0.00558017	-0.0353683	0.0260516		0.103272	0.0727175	0.240032	0.211817	0.0706331	0.0056074	0.281633	0.858313	0.0663194	0.0321382		0.0206	0.2666	0.1432	0.0906	0.0426	-0.0074	0.0638	-0.0011	0.1062	0.0267		0.0565615	0.465786	-0.00424533	-0.00145697	0.0687539	0.0536279	-0.00514584	0.201819	0.0688779	0.0187695		-0.0174241	-0.0131385	-0.0106547	-0.0086192
		-0.0118683	-0.0171263	-0.0154496	-0.0120216	-0.0338205	0.012682	-0.0110793	0.141471	-0.0273774	0.0704715		0.156979	0.347245	0.328695	0.311068	0.117365	0.264552	0.249784	0.820607	0.0558744	0.0839508		0.0283	-0.0064	0.155	0.0574	-0.0041	-0.0071	0.1392	-0.0106	0.0439	0.0383		0.217768	0.123455	0.122835	-0.000540168	0.0554135	0.100288	0.0655705	0.188996	0.0337571	0.0066467		-0.0126367	-0.0126053	-0.0091964	-0.00859846
		-0.0180841	-0.00318834	-0.0192845	-0.00336915	-0.0166223	0.236457	0.223057	-0.000127978	-0.0175174	0.0538835		0.127106	0.507554	0.622229	0.236717	0.079414	0.492922	0.829058	1.52689	0.0981057	0.0627909		0.0464	0.0847	0.0452	0.1725	0.0309	0.1272	0.1197	-0.0141	0.1496	0.0382		0.0733645	0.401284	-0.0119052	0.0965826	0.10688	-0.010775	0.157352	0.262628	0.0977588	0.00454949		-0.0206263	-0.00487853	-0.00767973	-0.00788661
		-0.0131307	-0.0268936	-0.0267804	0.0496022	-0.00643628	0.161024	0.198664	-0.0120777	-0.014572	0.0988616		0.187407	0.415528	0.348042	0.406596	0.127032	0.411021	0.367027	1.2333	0.0373761	0.167492		0.0559	0.0471	0.2035	0.0738	-0.0159	-0.0089	-0.0097	-0.0119	0.0959	0.0462		0.335759	0.268848	0.361896	0.109567	0.155591	0.0440934	0.206034	0.357803	0.120581	0.0302955		-0.0155524	-0.00606471	-0.00638486	-0.0103489
		0.000657432	-0.0147458	-0.0132171	-0.00527309	-0.0160319	0.345317	-0.00791413	-0.0131944	-0.0437	0.250587		0.15103	0.167312	0.159946	0.301266	0.0980349	0.163718	0.170127	0.167746	0.017662	0.149209		0.0206	-0.0119	0.2373	-0.0002	0.0924	0.1934	0.1019	-0.0184	0.2286	0.0162		0.320829	0.143093	0.192351	0.303906	0.155031	-4.33162e-05	0.256736	0.217636	0.319653	0.0179073		-0.0210009	-0.0118252	-0.00682695	0.00124935
		-0.0122441	-0.00789218	-0.0100216	-0.00595319	-0.0192557	0.183737	0.27006	0.273808	-0.0167947	0.0454424		0.144203	0.446549	0.528775	0.346712	0.0765865	0.395094	0.513561	1.47367	0.0652367	0.0629829		-0.01	0.1923	0.1722	-0.0014	0.1266	-0.0116	0.1626	-0.0208	0.1672	0.002		0.0552446	0.0401045	0.120621	0.0902832	0.0336295	0.00531593	-0.00156275	-0.0110964	0.178507	-0.000981443		-0.0199206	-0.00194304	-0.00212274	0.00148598
		-0.0237131	-0.0195314	-0.00771761	-0.0240735	-0.0113465	0.0802637	-0.00647894	-0.00126721	-0.0131032	0.0478929		0.163133	0.262108	0.250296	0.254294	0.0459347	0.156687	0.5231	0.919983	0.0388305	0.0801661		-0.0266	-0.0121	0.0673	-0.0252	-0.0138	0.0043	-0.005	-0.0056	0.0622	0.0546		0.0967349	0.257681	0.440246	0.112783	0.0445342	0.336034	0.281346	0.20116	0.0704198	0.0596554		-0.0205779	-0.00718605	0.0137753	-0.0106628
		-0.0314485	-0.0037335	-0.00901565	-0.0136112	-0.00792717	0.201239	-0.00617713	0.296333	-0.00798436	0.062939		0.0770991	0.407527	0.202087	0.303935	0.0510037	0.336884	0.372137	0.753366	-0.00307319	0.0823509		-0.0037	0.1443	-0.0019	-0.0101	0.0094	0.1043	0.0319	-0.0019	0.0107	0.0401		0.120982	0.362769	0.19619	0.192346	0.0398668	0.223074	0.147815	0.444145	0.0661009	0.0363595		-0.00195949	-0.000756544	-0.00241138	-0.00163711
		-0.0222671	-0.0142508	-0.00941601	-0.0060243	-0.0115534	0.120485	-0.00579841	-0.0192081	-0.0104782	0.040925		0.190803	0.472977	0.436795	0.47073	0.0704606	0.448886	0.499758	1.1646	0.04646	0.0819069		-0.0024	-0.0161	0.0459	-0.0146	-0.0117	0.03	-0.0065	-0.0109	-0.013	0.0265		0.0735158	0.140392	0.193877	0.259697	0.0149534	0.169849	0.212639	0.19439	0.0287219	0.0328999		-0.015083	-0.00775339	-0.0218188	-0.00351208
		-0.00181192	0.137937	-0.0126312	-0.00640617	0.00411771	0.0334048	0.294214	0.352342	-0.00420697	0.0452269		0.27704	0.726925	0.834421	0.525621	0.132636	0.787923	0.747467	1.58643	0.0999783	0.0769932		0.0477	-0.0036	0.0126	0.1242	0.0049	0	0.1089	-0.0067	0.0239	0.0506		-0.00271008	0.0684997	0.0332137	0.0991966	0.0052943	0.103978	0.127487	0.00664427	0.007982	0.0523099		-0.0200103	-0.00889287	-0.019814	-0.00898855
		-0.00961872	-0.00682875	-0.00877622	0.0961767	-0.0297727	0.158474	0.0678428	0.187242	-0.0160181	0.108817		0.12073	0.118667	0.311149	0.217932	0.0864549	0.0865669	0.168119	0.63682	0.0819913	0.0652402		0.0288	0.0115	-0.0068	0.1132	0.0027	0.0063	0.0569	-0.0047	0.0364	0.0638		0.046025	0.085644	0.100756	0.155819	-7.149e-05	0.136099	0.0632013	0.0992099	-0.00160528	0.0609224		-0.0258764	-0.000311195	-0.00951136	-0.0134635
		-0.00473174	-0.00489032	-0.0083424	-0.0112273	-0.00172369	0.0685911	-0.00432131	-0.00531425	-0.00423459	0.0627075		0.112505	0.0913682	0.246874	0.173303	0.0605501	0.165072	0.0971244	0.331378	0.0605235	0.0694244		-0.0017	0.1933	0.015	-0.0018	-0.0097	0.0505	0.0347	-0.006	-0.0058	0.0415		0.100948	0.519924	0.374917	0.398118	0.0435113	0.318679	0.280612	0.269827	0.0802553	0.0706585		-0.0185236	-0.00787273	-0.00399304	-0.0113009
		-0.00609981	-0.0187218	-0.0104666	-0.0054583	-0.00263042	0.10372	0.0731226	-0.0173968	-0.00640669	0.0785547		0.10284	0.209779	-0.00700273	0.303229	0.0612484	0.074821	0.209676	0.322028	-0.00272732	0.0952603																								-0.0176386	-0.00517563	0.0369324	-0.00499758
		-0.0312792	-0.0119584	-0.0314078	-0.00396516	-0.0197006	0.0797657	-0.0200275	-0.0210899	-0.0100808	0.0545527		0.198668	0.0979416	0.240914	0.147304	0.0991532	-0.00109487	0.0668059	0.316048	0.0881803	0.0612803																								-0.0140704	-0.00966989	-0.00265433	-0.00941327
		0.0233936	-0.0037849	-0.0122485	0.100443	-0.0206926	0.0357837	0.133828	-0.00716674	-0.0216243	0.0520299		0.205842	0.300422	0.33818	0.406945	0.0573805	0.122904	0.113146	0.114592	0.0416724	0.0742338																								-0.0154394	-0.0119237	-0.0118089	-0.0142226
		-0.00375671	-0.00340827	-0.00653822	-8.74326e-05	-0.0216249	0.158055	-0.0152202	-0.00836724	-0.000900386	0.0618306		0.122068	0.40677	0.249057	0.235114	0.0626107	0.20957	0.0143888	0.531857	0.0257231	0.0645111																								-0.0173971	-0.0086782	-0.00705662	-0.0214464
		-0.020547	-0.00220067	-0.0121563	-0.00452317	-0.0338415	0.162221	-0.00808047	-0.021565	-0.0215245	0.0907775		0.305462	0.459657	0.430382	0.483612	0.204747	0.28987	0.138436	0.353372	0.0952723	0.145996																								-0.00758702	-0.00758013	-0.000487148	-0.0152241
		-0.00681435	-0.00857562	-0.00510807	0.0183356	-0.0152025	-0.000262477	0.120377	-0.0187665	0.0284568	0.0501917		0.147904	0.178431	0.489287	0.222574	0.0582001	0.178125	0.122835	0.496019	0.108264	0.0730199																								-0.0177676	-0.0115684	-0.0106701	-0.0216594
		0.032775	-0.00264844	-0.00663856	-0.000322403	-0.00348074	0.200186	0.016049	-0.024179	-0.00556622	0.153103		0.242768	0.388468	0.278548	0.261357	0.139439	0.198587	0.200011	0.718133	0.0720979	0.164492																								-0.0186053	-0.0180213	-0.01046	-0.0116712
		0.0961066	-0.0069477	-0.00412555	0.122639	-0.0178845	0.159332	0.0527819	-0.0180057	-0.0132146	0.135872		0.207142	0.163355	0.305425	0.419542	0.136527	0.224284	0.166198	0.32023	0.122301	0.115949																								-0.00195048	-0.00341234	0.0349223	-0.0243156
		-0.0151013	-0.00360861	-0.00816576	-0.0067875	-0.0250023	-0.00355358	0.355331	0.0521691	-0.0134344	0.0597715		0.20134	0.34523	0.440971	0.378348	0.0750767	0.0832759	-0.00661844	0.640286	0.0355147	0.0799092																								0.00614984	-0.0183824	0.0332661	-0.0169061
		-0.0138354	-0.00305104	-0.0141871	-0.00273242	-0.0236867	0.200106	0.0727155	-0.0325256	-0.0254179	0.134384		0.167241	0.0977569	0.0895107	-0.00625035	0.0670965	0.13364	-0.00339078	0.220448	0.061833	0.105436																								-0.00563484	0.0881462	0.205361	-0.0251354
		-0.0214297	-0.01788	-0.0132626	-0.0119604	-0.00453236	0.0872555	-0.0178349	-0.0189062	0.044363	0.0482783		0.0580018	0.44176	0.445595	0.357267	0.101531	0.264029	0.265836	0.737673	0.127071	0.0750303																								-0.00801474	-0.00339733	-0.000791922	-0.0118396
		-0.0242184	-0.00406339	-0.0131178	0.0833308	-0.0377447	-0.00048942	0.207441	-0.0121807	-0.0133948	0.0312276		0.18461	0.134234	0.432393	0.205643	0.072494	0.164743	0.473965	0.765675	0.066479	0.0525193																								-0.00189562	-0.00428011	0.0253329	-0.00425571
		-0.0202441	-0.0148673	-0.0041407	0.129503	-0.00983172	0.025843	0.135624	-0.0237392	0.0269659	0.0409593		0.17228	0.717262	0.745997	0.377664	0.127537	0.56746	0.452505	0.800589	0.160786	0.0691687																								0.0335331	0.127902	0.048263	-0.00394258
		-0.0196765	-0.0115697	-0.0109677	0.020181	-0.0116146	-0.0124099	0.0892462	-0.0289481	0.056388	0.0341829		0.319772	0.430422	0.472774	0.260752	0.231079	0.354416	0.284179	0.370146	0.0998527	0.0654298																								-0.00972735	-0.00682213	-0.000821105	-0.0161125
		-0.00626298	-0.0142801	-0.00716564	-0.0180106	-0.00199445	0.0584483	0.00833923	-0.0191406	-0.00675923	0.0408775		0.297217	0.45702	0.343946	0.429816	0.248194	0.404289	0.393135	0.557359	0.129712	0.0637482																								-0.010436	-0.00515726	-0.00293156	-0.0169059
		-0.015097	-0.00763611	-0.0169505	-0.0113412	-0.015489	-0.00488514	0.0438281	-0.0148974	-0.00276688	0.0282672		0.284716	0.472636	0.473608	0.436873	0.189208	0.288734	0.329959	0.71183	0.0624334	0.0373236																								-0.00640448	-0.00524242	-0.0120345	-0.0191765
		-0.0313899	-0.0196247	-0.0194699	-0.0155704	-0.0143438	0.0816525	-0.0165096	-0.0269826	-0.00270576	0.0383685		0.129894	0.452454	0.491007	0.570134	0.067158	0.502843	0.327427	0.787755	0.0737368	0.0835007																								-0.00822982	-0.00204279	-0.00240165	-0.0161193
		-0.0141977	-0.00178767	0.107962	0.131291	0.0212824	0.111159	0.240687	-0.0141615	0.0181199	0.0555478		0.194729	0.254983	0.216102	0.0787258	0.492014	0.183025	0.296076	0.525104	0.188542	0.0501113																								-0.00593592	0.125336	-0.00951849	-0.0197475
		-0.0235703	-0.00969708	-0.00337061	-0.0158456	-0.0046972	-0.0012171	0.0628176	-0.0127637	-0.0110419	0.0470873		0.168193	0.488114	0.312425	0.534679	0.112232	0.350387	0.475078	1.14198	0.102874	0.0702649																								-0.000685844	0.0640264	-0.0059384	-0.0114057
		-0.00765387	0.0145978	0.0981636	-0.0120604	-0.00388346	0.111653	-0.00393578	-0.0106491	0.0363376	0.0464527		0.197092	0.155351	0.406737	0.290633	0.100654	0.18485	0.286511	0.497136	0.0394469	0.0838428																								-0.0200557	-0.00111943	-0.00970019	-0.011184
		-0.0250323	0.0404409	-0.00408715	-0.0188238	-0.00987693	0.0461826	-0.00422069	-0.0186059	-0.0166586	0.0368013		0.184779	0.125569	0.334354	0.430532	0.0694873	0.331284	0.361624	0.613482	0.0129783	0.0938558																								-0.00123257	-0.0019076	-0.00536701	-0.0139779
		-0.0101241	-0.00544187	-0.0132077	-0.00818311	-0.0354441	0.0661069	-0.00861314	-0.0101892	-0.0126772	0.0456619		0.187713	0.648094	0.79764	0.569785	0.152145	0.564977	0.787236	1.19546	0.107687	0.111795																								-0.00285849	0.106865	-0.00710851	-0.00664905
		-0.0102486	-0.0019615	-0.0154785	-0.00226133	-0.00119674	0.252912	0.00103836	-0.00382305	-0.00141671	0.0472306		0.133336	0.407997	0.435426	0.375124	0.163537	0.389256	0.335318	0.674327	0.0826009	0.0524586																								-0.013022	0.0445865	-0.0058923	-0.00874279
		-0.0164766	-0.0023337	0.0648499	-0.0135797	-0.0147308	0.135165	0.017316	-0.0105139	-0.00422247	0.0508607		0.151038	0.333635	0.393882	0.410474	0.112117	0.335689	0.624992	0.902322	0.0818183	0.123321																								-0.0156043	0.0110671	-0.00286383	-0.00601916
		0.0434575	0.0961081	-0.00332431	0.198261	0.0140362	0.116494	0.242975	-0.0176768	0.051299	0.0470544		0.253549	0.583692	0.545636	0.656793	0.191206	0.348234	0.493866	0.575113	0.11048	0.0510217																								-0.0135071	-0.00058903	-0.00951201	-0.00403793
		-0.0100272	-0.00463398	-0.00333755	-0.0138922	-0.0345208	0.121366	-0.00465859	-0.0177171	-0.0168901	0.0429336		0.0483649	0.37254	0.15067	0.12471	0.133865	0.275479	0.175222	0.625483	0.0595816	0.0684626																								-0.0114396	0.0462927	-0.00645053	-0.00940949
		-0.0149584	-0.00980974	-0.0012912	0.0166946	-0.0132717	0.14227	0.208408	-0.0143749	-0.00449441	0.0552601		0.238365	0.327486	0.616657	0.161589	0.112436	0.245788	0.400379	0.56369	0.0441312	0.0857077																								-0.00723924	0.0240651	-0.00353727	-0.0089247
		-0.0113011	-0.00165285	-0.0122742	-0.00293019	-0.00131618	0.0861651	-0.000738813	-0.00338075	-0.0228063	0.038854		0.130625	0.286321	0.589364	0.271133	0.14327	0.251504	0.333615	0.919893	0.0670416	0.0500417																								-0.00706756	-0.00140479	-0.00925577	-0.0102771
		-0.00129293	-0.0145555	0.0540293	0.0749148	-0.00179816	0.0263607	0.123679	0.0379448	0.005671	0.0521325		0.157823	0.244463	0.362904	0.260653	0.0785141	0.260407	0.21361	0.919507	0.0921988	0.0261494																								-0.0149132	0.0268772	-0.00803552	-0.00767693
		-0.0136766	-0.0126853	-0.00461324	-0.0115026	-0.00845526	-0.00262269	0.0789359	-0.0153304	-0.0276902	0.0584272		0.124619	0.408669	0.542033	0.453026	0.141092	0.45265	0.500614	0.502169	0.0746999	0.096555																								-0.00579847	0.0370825	-0.00309109	-0.00891494
		0.121384	0.0477759	-0.0093753	0.0889736	0.0176201	0.182136	0.0951498	-0.0118994	-0.0042867	0.0698097		0.235906	0.425139	0.460652	0.375781	0.131217	0.228754	0.525112	0.707104	0.102506	0.0694066																								-0.0165943	0.0317438	-0.0140543	-0.0118448
		-0.0145439	-0.0252353	-0.0144365	-0.00496156	-0.0352992	0.0878985	-0.0087518	-0.0073676	-0.0279684	0.0783175		0.250551	-0.000581295	0.238592	0.361034	0.103524	0.256194	0.154403	0.860114	0.0545606	0.0967961																								-0.00153393	0.058455	-0.00321918	-0.00679978
		0.083132	-0.00291271	0.0837012	0.243381	-0.00266136	0.187521	0.361297	-0.000540818	0.0379982	0.081949		0.132824	0.0457973	0.216511	0.298214	0.0764718	0.235838	0.371587	0.83527	0.0185546	0.0881758																								-0.00911395	0.112519	0.0234287	-0.00391755
		-0.0169304	-0.0167017	-0.0282545	-0.0130561	-0.00883488	0.173026	-0.0186783	-0.0219646	-0.0229922	0.0643848		0.162802	0.194706	0.471218	0.345681	0.143137	0.347419	0.212474	0.693081	0.126653	0.0873637																								-0.00922338	-0.000763116	-0.0113501	-0.0101412
		-0.0114693	-0.00141633	-0.00395071	0.104643	-0.0164042	0.0422708	0.182114	-0.00960991	-0.00520448	0.0646494		0.040777	0.190863	-0.00400884	0.18581	0.0447186	-0.00274343	-0.0145628	0.451565	-0.00195488	0.0370197																								-0.00645601	0.0751836	-0.000738498	-0.00901025
		-0.011026	-0.00172558	-0.0118414	-0.00138749	-0.0297499	-0.00504689	0.283391	-0.0175752	-0.00676728	0.0563795		0.204856	0.12467	0.215312	0.221726	0.0749353	0.159435	0.250843	0.282846	0.032368	0.0494568																								-0.0233222	-0.0019561	-0.00818416	-0.00425789
		-0.00727831	-0.0161738	-0.0062187	-0.00722242	-0.00712673	-0.0164086	0.0580344	-0.0118765	-0.0124103	0.0500653		0.0520765	0.204074	0.192606	0.36651	0.109307	-0.00530664	0.339266	0.340718	0.079599	0.0604565																								-0.0115966	0.0337685	-0.00506367	-0.0121968
		0.0386548	0.147016	-0.0123619	-0.00188311	0.035745	-0.000155176	0.0450555	0.215876	0.00365568	0.0640402		0.164105	0.213423	0.196235	0.536362	0.0702723	0.0713294	0.210594	0.765035	0.0979052	0.0796077																								-0.00424598	-0.000433049	-0.00419854	-0.00714444
		-0.0216692	-0.010193	-0.0181042	-0.00629396	-0.0185252	0.068338	-0.00293323	-0.0191988	-0.00641608	0.0443433		0.214122	0.238652	0.363677	0.394625	0.11263	0.222068	0.490106	0.558623	0.0278486	0.0805011																								0.00377531	-0.00185546	-0.00208671	-0.00536863
		-0.016571	-0.0120222	-0.0204359	-0.00269099	-0.0114725	-0.00438954	0.139144	-0.0152842	-0.0132275	0.0322442		0.146248	-0.00261443	0.455182	0.27197	0.0788161	0.0945106	0.330868	0.684465	0.0299083	0.0387704																								-0.00561103	0.0495848	-0.00658826	0.0157359
		-0.00990542	0.0253057	-0.00151377	-0.0276943	-0.00127777	0.144876	0.00729424	-0.00796016	0.00976003	0.0344334		0.215621	0.39661	0.52894	0.102637	0.057623	0.100004	0.314947	0.681566	0.0350022	0.0440185																								-0.00118842	-7.58216e-05	-0.00904542	-0.0113509
		-0.01852	-0.0202013	-0.0133576	0.0156612	-0.00971163	0.110036	-0.00829805	0.0980828	-0.00864501	0.0631553		0.0115031	0.70825	0.522934	0.496892	0.0672966	0.25359	0.437718	0.480825	0.0443162	0.043428																								0.0174395	0.0304548	0.00825273	-0.000951757
		-0.0113774	-0.00843414	-0.0127915	-0.009239	-0.0306575	0.0673141	-0.00286237	-0.0141586	-0.0234646	0.0605761		0.203066	0.750682	0.498376	0.45313	0.147535	0.217918	0.272597	0.219846	0.106035	0.0659213																								-0.0136075	-0.00808384	-0.0127128	-0.0140403
		-0.0270493	-0.000976491	0.125293	-0.00665056	-0.0247007	0.148339	0.227227	0.223559	-0.0244298	0.0819236		0.104894	0.508164	0.622271	0.40798	0.0748383	0.196886	0.390302	0.806266	0.0469704	0.0830915																								-0.00743246	-0.00216988	-0.0053534	-0.00618852
		-0.0119889	-0.00913167	-0.00646608	-0.0040115	-0.00764502	0.224591	0.101595	0.192775	-0.0231125	0.0294321		0.124379	0.460714	0.454832	0.423264	0.0606719	0.305316	0.527355	1.01444	0.0738154	0.077612																								-0.0248747	-0.0176696	-0.0301157	-0.0075891
		-0.00596609	-0.0190932	0.0123111	-0.0145391	-0.0171857	0.0585777	0.166335	-0.00119556	-0.0343989	0.0623809		0.179016	0.222403	0.479683	0.41833	0.046614	0.213142	0.242279	0.912676	0.0558436	0.0765897																								-0.0204537	-0.0138985	-0.0275366	-0.0114481
		-0.0239332	-0.0139526	-0.0074902	-0.00826385	-0.00870607	0.0836231	-0.0187788	-0.0109212	-0.00546971	0.0659971		0.0550736	0.178983	0.278514	0.532967	0.036872	0.0858024	0.114975	0.306978	0.0249325	0.0729893																								-0.0405245	-0.0263521	-0.00864142	-0.027459
		0.00423105	-0.0192654	-0.00693885	-0.0059233	-0.0269942	0.088928	-0.0100035	0.0395041	-0.021765	0.0428053		0.178732	0.744074	0.764286	0.455811	0.099996	0.292642	0.620074	0.880464	0.077329	0.0443343																								-0.0226439	-0.00244411	-0.00526744	-0.0190809
		-0.0318975	-0.00122132	0.0892921	-0.00959814	-0.0346719	0.115583	0.0249892	0.154736	-0.0111423	0.0651351		0.226742	0.275023	0.230005	0.27161	0.0383467	0.154925	0.0875098	0.54678	0.0613626	0.0742037																								-0.034916	-0.0211058	-0.0198824	-0.000921416
		0.024854	-0.00229356	0.0275399	-0.00772766	-0.00851316	0.251352	-0.00402207	0.113941	-0.0170669	0.109536		0.165317	-0.00129678	0.229765	0.104014	0.0130034	-0.0114101	0.0289623	0.0413776	-4.25363e-05	0.0942943																								-0.0329543	-0.00847341	-0.00327086	-0.00945481
		-0.0213239	-0.0135899	-0.00861111	-0.00875459	-0.0134856	0.115607	0.0382995	-0.0219755	-0.023424	0.0922534		0.0123707	0.39536	0.455376	0.272817	0.00151745	0.0793052	0.1734	0.216455	0.00306716	0.102667																								-0.0129082	0.0706125	-0.0197616	0.0350991
		-0.0180167	-0.0154686	-0.0218821	-0.0220275	-0.00382906	0.274269	0.111379	0.0702609	-0.0220192	0.0914348		0.0872209	0.394521	0.441268	0.0772979	0.0902632	0.402061	0.128411	1.02301	0.0107053	0.0539446																								-0.0083799	0.0280978	-0.00488133	-0.0025742
		-0.00390393	-0.0023302	0.0943117	-0.00791395	-0.00367288	0.110193	-0.00184097	-0.0206998	-0.0154728	0.109489		0.12537	0.360621	0.26197	0.0968983	0.115448	0.186367	0.337672	0.159935	0.0865714	0.0924543																								-0.0251529	-0.0122821	-0.0141979	0.0479851
		-0.00206642	-0.00831408	-0.011517	-0.0140306	-0.0351626	-0.00788976	0.155724	-0.0219137	-0.0123731	0.0366888		0.229138	0.349688	0.533268	0.49614	0.0402534	0.349194	0.116658	0.358024	0.0682563	0.0995747																								-0.0190848	-0.0084398	-0.00956431	0.0211554
		-0.0132223	-0.00371198	-0.00263484	-0.0124096	-0.0231756	-0.00360498	0.061866	-0.00879454	-0.0150933	0.0386456		0.291881	0.270042	0.470618	0.221688	0.132359	0.35871	0.269365	0.646946	0.0224149	0.0476635																								-0.0194761	-0.0109544	-0.00881557	-0.00807601
		-0.00492067	0.290178	-0.00402907	0.182193	-0.0122545	0.325076	-0.00547012	0.0219056	-0.000861963	0.0439533		0.116613	0.439234	0.454052	0.373641	0.0637804	0.312387	0.202338	0.813947	0.0177735	0.0580804																								-0.0163828	-0.0133123	-0.0158738	-0.014185
		-0.0109601	-0.00529503	0.0840979	-0.00820638	0.0225589	0.086412	-0.00130688	0.194862	-0.0214103	0.04114		0.14447	0.54493	0.647159	0.308822	0.11227	0.317362	0.332039	0.9148	0.0763624	0.0562078																								-0.0208571	0.0329377	0.053558	-0.00915936
		0.109022	0.256972	0.125506	0.320406	0.0339681	0.14567	0.343735	0.0510095	0.00991794	0.0892925		0.137289	0.115567	0.0283061	0.156303	0.0657797	0.18016	-0.0052903	0.343256	0.065251	0.0766505																								-0.0540215	-0.0359987	-0.0277949	-0.0473235
		-0.0196953	-0.00901779	-0.00351432	-0.0277039	-0.0102501	0.342267	-0.00972179	-0.0115843	-0.0116924	0.0481848		0.0711303	0.233324	0.625933	0.0764692	0.0579133	0.342263	0.216099	0.618785	0.0335378	0.0805001																								-0.0140748	-0.0210517	-0.00649215	0.0110912
		0.0178077	-0.0184355	-0.00537632	0.0443857	-0.0172449	0.0154762	-0.000137291	0.107904	0.0343468	0.0476371		0.155156	0.268592	0.111009	0.389755	0.0777568	0.119916	0.0875993	-0.00964395	0.0155363	0.0514803																								-0.0313115	-0.00245201	-0.00251515	-0.0143109
		0.0997571	-0.000255684	-0.0062494	0.078319	-0.0298226	-0.00905651	0.28552	-0.0445635	0.0083779	0.0559327		0.234413	0.651269	0.414994	0.215417	0.100189	0.595342	0.380656	0.782959	0.0487392	0.101845																								-0.00297995	0.0701802	-0.00335751	0.0715458
		0.01037	0.0763682	-0.0213642	-0.00185491	-0.0142907	0.06275	0.120587	-0.023058	-0.0105374	0.0556022		0.201182	0.356319	0.529798	0.405311	0.0519816	0.161987	0.340757	0.681023	0.021257	0.101022																								-0.00173758	-0.0195656	-0.0238829	-0.00745126
		0.163845	0.565114	0.626144	0.56156	0.0182536	0.484055	0.202589	0.667276	-0.00174427	0.0972357		0.251308	0.522293	0.41613	0.469232	0.0745459	0.429129	0.289841	0.157579	0.0667625	0.0866345																								-0.0248424	-0.0146335	-0.00762103	-0.0199562
		-0.0104982	-0.0180646	-0.00374387	0.0430719	-0.0231976	0.0530429	-0.00477997	-0.0199342	-0.010639	0.0492327		0.321455	0.42511	0.365179	0.404142	0.0678549	0.189399	0.427643	0.835089	0.0591511	0.0965856																								-0.00907828	-0.0177108	-0.00440576	-0.0113494
		0.00547121	0.216071	-0.00220364	0.0209812	-0.0237284	0.22674	-0.00550963	0.0320352	-0.00749414	0.0409786		0.150175	0.272033	0.464346	0.416433	0.0665048	0.174073	0.0287936	0.458583	0.0905889	0.0872873																								-0.0106873	-0.0211513	-0.00457792	-0.0296264
		-0.00947287	-0.00298658	-0.0195274	-0.0215158	-0.010424	-0.00101674	-0.0169881	0.0544103	-0.0252659	0.0294579		0.098536	0.344062	0.398419	0.347622	0.0359455	0.0792287	0.269551	0.189235	0.100024	0.0904502																								-0.0138029	-0.0141046	-0.00626977	-0.0135277
		0.0863623	0.0992264	0.144785	0.139275	-0.0026134	0.125623	0.190387	0.363791	-0.00245617	0.0605675		0.134057	0.650394	0.32679	0.29006	0.0200306	0.277114	0.4817	0.624467	0.0677731	0.0671001																								-0.0250244	-0.0151742	-0.00318756	-0.0175186
		-0.0071773	-0.00251148	-0.0196709	0.0995198	-0.019949	-0.0119468	0.134275	-0.00797725	-0.0256973	0.0622244		0.264634	0.317035	0.302383	0.330082	0.067893	0.17627	0.313979	0.810081	0.0359348	0.104894																								-0.0174991	-0.0130857	-0.0106669	-0.0178748
		-0.0184006	-0.0194507	0.0882862	-0.0328229	-0.0416833	-0.0103177	0.0903	-0.0212124	-0.0354835	0.0420302		0.283095	-0.00999486	0.0491406	0.0228803	0.0532144	-0.0200424	-0.0111084	0.670443	0.0666537	0.0679028																								0.00435556	-0.0172879	-0.00533813	-0.0243548
		-0.00567988	0.211739	-0.000403418	0.0207644	-0.0230548	-0.00241656	0.0746829	0.262402	-0.0216677	0.0424947		0.0757091	0.122744	0.357739	0.586965	0.0275274	0.347235	-0.00319492	0.176155	0.0617555	0.0648447																								-0.0231014	-0.0223481	-0.00541932	-0.0267307
		-0.0146356	-0.0214031	-0.0154323	-0.00100937	-0.0359565	-0.0104609	0.0301915	-0.0260546	-0.0146413	0.0274357		0.220413	0.251779	0.319579	0.100354	0.181213	0.294659	0.2385	0.345229	0.13721	0.0685081																								-0.0189804	-0.0191116	0.0572037	-0.0278312
		-0.00358703	0.0374089	-0.0173198	-0.00907585	-0.017864	0.0675625	0.0620554	0.0170316	-0.0168815	0.0387417		0.12703	0.424487	0.303866	0.404911	0.0168399	0.131009	0.261858	0.301099	-0.0114815	0.06793																								-0.0143887	-0.0154401	0.0506455	-0.0110198
		-0.0104109	-0.0193554	-0.00694233	-0.00840744	-0.047622	0.085317	-0.00888945	-0.00630164	-0.0229634	0.0424284		0.253451	0.349773	0.373534	0.481351	0.123899	0.42725	0.441273	0.848879	0.0293411	0.090889																								-0.0178409	-0.0355425	-0.0196684	-0.034155
		-0.00563021	0.451248	0.225184	0.32191	0.0207691	0.107337	0.0396894	0.571048	-0.00671951	0.0904916		0.308695	0.530564	0.782977	0.633412	0.113964	0.587226	0.428443	1.22931	0.119039	0.111503																								-0.0202211	-0.0137405	0.054457	-0.0212194
		-0.0136808	0.0698689	-0.00748743	-0.00699554	-0.0313283	-0.000596819	0.0651267	0.0793429	-0.00529451	0.0361632		0.125043	0.355132	0.498964	0.316904	0.0432822	0.129776	0.271023	0.442727	0.00136376	0.0649484																								-0.00881678	-0.00852206	-0.000291038	-0.0185939
		0.0529546	-0.00854211	-0.012596	-0.00220594	-0.00454222	0.186846	0.0762074	0.0370014	-0.0137813	0.0690784		0.215232	0.223547	0.182012	0.365944	0.143765	0.323621	0.232091	0.252236	0.0218508	0.111693																								-0.0123506	-0.0203977	-0.00721195	-0.0208378
		-0.00170318	-0.0239616	-0.0112154	-0.0048646	-0.0180007	-0.00886023	-0.00509839	0.0953648	-0.0160407	0.065235		0.189208	0.12737	0.308703	0.336405	0.0270605	0.359407	0.0492753	0.547015	0.0243026	0.075598																								-0.0115359	-0.00700297	-0.00390011	-0.00353887
		-0.00222967	-0.0280889	0.0794223	-0.0361817	-0.00799149	-0.0123155	0.214681	-0.023231	-0.00222031	0.0383487		0.206891	0.509267	0.410181	0.426064	0.128392	0.131906	0.430286	0.436983	0.16964	0.111883																								-0.0170635	-0.0156586	-0.0117107	-0.0292026
		-0.031389	-0.031569	-0.0199296	-0.0344258	-0.0368577	-0.000773106	0.0635997	-0.024577	-0.0390801	0.0428642		0.128077	-0.00135231	0.000780241	0.19247	-0.010063	-0.00570544	-0.00643052	0.166697	-0.00063421	0.0571045																								-0.020316	-0.00994967	-0.00687023	-0.0198769
		-0.00877774	0.0209998	0.0737384	0.0174311	-0.0330629	0.289946	0.303845	-0.0063912	-0.0244417	0.0566563		0.213292	0.317708	0.340333	0.225525	0.102889	0.319665	0.337948	0.575896	0.00199641	0.0622695																								-0.00885829	-0.0283187	-0.0129191	-0.028009
		-0.0105585	-0.0137734	-0.00274125	0.0463596	-0.0359846	0.107318	0.00655021	-0.00406854	-0.0172796	0.0415078		0.256444	0.241709	0.474348	0.631732	0.159338	0.527196	0.352487	0.516165	0.0650055	0.112185																								-0.00218376	0.00826915	-0.00603461	-0.00371133
		-0.011957	0.150967	0.134197	-0.00638262	-0.00356631	0.360173	0.391927	0.0586091	-0.0159871	0.0614675		0.247127	0.302912	0.430744	0.357253	0.111722	0.378892	0.339595	0.380175	0.0308644	0.0921482																								-0.00837873	-0.00466012	-0.011553	-0.0113643
		-0.0208755	-0.00621187	-0.011376	0.266601	-0.0298552	0.191042	0.020291	0.424298	-0.0183025	0.0272186		0.152988	0.372532	0.474722	0.347721	0.0713162	0.582496	0.4616	0.708039	0.0614855	0.109883																								0.00985803	-0.00391904	-0.00312761	-0.0110068
		-0.0195262	-0.0176912	-0.0119438	-1.98548e-05	-0.0343004	0.182691	0.0853511	-0.00058456	-0.0240057	0.0437203		0.120379	0.0899902	0.346434	0.297019	0.0423769	0.0361877	0.140695	0.24667	0.0067239	0.0706784																								-0.00568597	0.0376237	0.046941	-0.0108746
		-0.0153335	-0.00635908	-0.00918453	-0.0135092	-0.0301938	0.45505	0.140794	0.153338	-0.0285998	0.0229048		0.0901436	0.817352	0.867227	0.654738	0.0567852	0.743348	1.26687	1.90404	0.0561414	0.0479127																								-0.0173412	-0.00415701	-0.00256125	-0.00861162
		0.0248531	0.0437822	0.0863092	0.0925903	-0.010537	-0.00470011	0.175279	-0.0152931	0.0119559	0.0690041		0.233603	0.153888	0.372367	0.347547	0.100583	0.265772	0.141183	0.504132	0.0540257	0.0812859																								-0.00735938	-0.0143205	-0.000100296	-0.00320275
		-0.00618302	0.132081	0.234183	0.226913	-0.0251548	0.517088	0.386111	0.39076	-0.00750544	0.0465313		0.209166	0.0931173	0.103435	0.16274	0.0121588	0.134387	0.405018	0.216969	-0.00408947	0.114856																								0.00574634	-0.00582751	-0.0123166	-0.0045837
		-0.0287254	-0.00991773	-0.0133412	-0.021137	-0.0226876	0.0756934	-0.00159221	-0.0173326	-0.0222907	0.0576425		0.0668967	-0.00818456	0.0862843	0.268748	0.033012	0.16643	-0.0056751	0.152521	-0.0129608	0.0847469																								-0.0111084	-0.00856231	-0.0142724	-0.0181994
		-0.022996	0.00574775	-0.0191028	-0.00773952	-0.0186228	0.25585	-0.0115541	-0.00944088	-0.0147062	0.049284		0.266397	0.192956	0.160526	0.374743	0.0635025	0.279605	0.362966	0.436727	0.0017067	0.0593816																								-0.0211751	-0.00861433	-0.0123331	-0.0275906
		-0.00404062	-0.00653415	-0.00885173	-0.00812407	-0.0160493	0.0966199	0.00704109	0.126044	-0.0193008	0.0840209		0.283134	0.276446	0.496499	0.192388	0.113567	0.087069	0.257341	0.47927	0.00171716	0.0921667																								-0.0164394	-0.00204117	-0.0151603	-0.021689
		-0.00522438	-0.00136734	-0.00450034	-0.0356634	-0.00030575	0.198756	0.153568	0.48726	-0.0227646	0.0652796		0.347514	0.596574	0.692992	0.589307	0.178827	0.603153	0.80007	1.01864	0.0546046	0.112559																								-0.0082817	-0.0164879	-0.0116449	-0.0239723
		-0.00415018	-0.00861999	-0.00281063	0.0649744	-0.0341055	0.184598	0.0831984	-0.00827643	0.0198016	0.0546546		0.31128	0.0222907	0.128491	0.137825	0.0718293	0.102409	0.110561	0.215777	-0.00537885	0.0542874																								-0.0130237	-0.00367346	-0.00592844	-0.0227798
		-0.0065116	-0.0140712	-0.0122889	-0.0268078	-0.0346125	0.186263	-0.0121508	-0.0182575	-0.0124	0.0629541		0.0393676	-0.00163864	0.370801	0.132824	0.0278687	0.0347537	-0.00266248	0.482612	-0.0123621	0.0669856																								-0.0130767	-0.0145959	-0.00958316	-0.0124353
		-0.0129401	-0.00642559	-0.000181821	-0.00700454	-0.0280494	-0.0151706	0.0484935	-0.0124963	-0.00182332	0.0381805		0.251834	0.168928	0.282571	0.478336	0.023369	0.405241	0.155252	0.22108	0.0769002	0.0742944																								0.0117991	0.0620488	-0.00787365	-0.0181262
		0.000151954	0.0458059	-0.0209768	0.00287471	-0.0317663	-0.0108394	0.0973684	-0.0147349	-0.0216285	0.087603		0.227505	-0.000844102	0.257815	-0.00292529	0.102136	0.116298	0.0791468	0.0544444	0.0379582	0.110353																								-0.00629042	0.011537	-0.00354151	-0.016948
		-0.00874375	-0.00426567	0.0863943	-0.00941626	-0.0239793	0.12831	-0.00875929	-0.0121368	-0.0193571	0.0602083		0.136834	0.281512	0.137126	0.415702	0.105452	-0.00334228	0.275407	0.35096	-0.00105165	0.0808634																								-0.0127439	-0.0156937	-0.00873814	-0.00796246
		-0.0168572	-0.0125016	-0.00864483	-0.00143697	-0.0340503	-0.00358389	0.12801	-0.00713666	-0.0163419	0.0757054		0.186334	0.153603	0.257048	0.189253	0.108676	-0.00488718	0.206434	0.383727	0.0401248	0.110693																								-0.000802614	-0.00666124	-0.00903261	-0.00498506
		-0.00256612	0.0847368	0.0485205	0.142302	-0.0150747	-0.0107511	0.178763	-0.01392	0.0428873	0.0540935		0.207137	0.715127	0.564169	0.614011	0.119395	0.340287	0.605012	0.701247	0.113945	0.103682																								-0.0081001	0.0689421	0.0682816	-0.000438926
		0.0459536	0.181161	0.0508949	0.146564	-0.00949275	0.211288	-0.00277935	0.24624	-0.0416614	0.070742		0.277771	0.488439	0.355435	0.315885	0.104019	0.502477	0.262784	0.722615	0.0184093	0.138683																								0.0157287	-0.00346188	-0.0114581	-0.00561398
		-0.00423697	-0.00547333	0.137651	0.00232537	-0.00497196	0.204026	0.233399	0.141715	-0.0221648	0.123818		0.141641	0.429988	0.261822	0.224282	0.115208	0.196167	0.272649	0.394444	-0.00649604	0.115096																								-0.00523867	-0.00477251	-0.00375492	-0.00624084
		-0.00651234	-0.0127257	-0.017524	-0.0352297	-0.0089088	0.198143	-0.0186655	-0.00645593	-0.00861376	0.0821661		0.136587	0.401122	0.142595	0.0906355	0.0839369	0.0166404	0.120994	0.333026	0.0257651	0.107458																								0.0205508	-0.0144585	-0.00410952	-0.0102331
		-0.00992685	-0.00595424	-0.00313168	0.0351687	-0.0327038	0.0350605	0.0537439	-0.0044921	-0.0190558	0.0445989		0.219909	0.446305	0.365248	0.431865	0.109699	0.56219	0.427342	0.788677	0.0361504	0.090276																								0.00420691	-0.0109025	-0.00189559	-0.00994924
		0.11228	-0.0260704	0.100996	-0.00549319	-0.0103429	0.171223	-0.00734339	-0.0130031	-0.025083	0.118542		0.251791	-0.00179822	0.328954	0.427376	0.125142	0.546188	0.164044	0.582058	0.0114796	0.0919919																								-0.00544661	-0.0166633	-0.0116281	-0.0144286
		-0.00350226	-0.0350944	-0.0103129	-0.0140199	-0.0256569	0.0336	-0.00235846	-0.0223425	-0.0166083	0.0333562		0.184401	0.240586	0.241049	0.262526	0.00751129	0.445199	0.0704425	0.215295	0.00152004	0.0771151																								-0.00387379	-0.00223477	-0.0121823	-0.0100206
		0.054874	-0.00186489	-9.00818e-05	0.143763	-0.0160803	0.229	-0.0124316	0.0933642	-0.0198832	0.0912344		0.306253	0.4537	0.463971	0.395053	0.135947	0.397852	0.363887	0.787758	0.0711002	0.146695																								0.0115866	-0.010865	-0.0084159	-0.00809796
		-0.0251642	0.0133069	-0.0238219	-0.0241519	-0.00904834	-0.0284142	0.0598886	-0.0330402	-0.0374048	0.0250355		0.0789085	0.247847	0.244289	0.512656	0.0782812	0.135178	0.281169	-0.0131116	0.0614964	0.0677847																								0.0234923	-0.00126257	-0.00609434	-0.00960976
		0.0279466	-0.00283949	0.149638	0.0384159	-0.0359257	0.172825	0.192682	-0.00137618	-0.00421323	0.0391989		0.207156	0.703432	0.577021	0.202606	0.127206	0.421326	0.357602	0.55154	0.0734704	0.137125																								-0.00277966	-0.001009	-0.00937876	-0.0123855
		-0.00598541	0.385407	0.275469	-0.0236005	0.0685627	0.387018	0.51733	-0.0107397	0.0523619	-0.00381266		0.383493	0.358838	0.882396	0.507916	0.177609	0.482884	0.114724	0.812348	0.126759	0.0642306																								0.0188923	-0.00792622	-0.00819973	-0.00771041
		-0.0145017	0.00605185	-0.00197348	-0.00595285	-0.0148606	-0.00422075	0.113698	-0.00306235	0.0624141	0.0498323		0.278823	0.149898	0.248928	0.178727	0.0958908	0.281843	0.359535	0.488021	0.0271578	0.0581623																								-0.00970991	-0.00712659	-0.00648906	-0.00861159
		-0.0121106	0.149404	-0.0065004	-0.00990579	-0.0116741	0.0407099	0.275414	0.0607366	-0.0218848	0.0278624		0.16187	0.349281	0.618798	0.550499	0.0734435	0.467864	0.191016	0.373745	0.116534	0.0755695																								0.100814	0.12266	-0.00232032	0.0473652
		-5.25037e-05	0.0904931	0.100033	0.0494968	-0.0200197	0.316152	0.162498	0.182843	-0.0411194	0.0562974		0.0941324	0.390202	0.0371078	-0.00206944	0.032936	0.206335	0.432311	0.144389	0.00493196	0.0716564																								0.0125746	-0.0119007	-0.0119846	-0.00796603
		-0.0284751	-0.000235761	-0.00792004	-0.0158041	0.0513636	0.271293	-0.0184285	0.129677	-0.00678603	0.0445708		0.1412	0.39207	0.296998	0.122223	0.120751	0.579711	0.145106	0.387178	0.120099	0.057171																								-0.0193545	-0.0145968	-0.0258843	-0.0125329
		-0.00505755	0.165253	0.0433225	0.0640626	-0.0068087	0.1249	0.279432	0.127509	-0.0193999	0.0690254		0.288552	0.444582	0.259493	0.449969	0.0629507	0.406838	0.287046	0.517317	0.086206	0.0741502																								0.0452064	0.0285575	0.054815	0.0219795
		-0.00955352	0.0916242	0.0319525	-0.000575593	-0.0149407	0.217448	0.00810246	-0.00182801	-0.0113519	0.0625994		0.25117	0.288979	0.282415	0.562654	0.0676394	0.45399	0.350287	0.636867	-0.0103432	0.11277																								-0.0107459	-0.0122265	-0.0171048	-0.0225549
		0.00228327	-0.00545323	0.165886	-0.00280869	-0.013842	0.348045	0.0907507	0.265691	0.0269652	0.0935655		0.2427	0.325646	0.514611	0.637686	0.0557695	0.49767	0.460317	0.62336	0.0470307	0.0855865
		0.109713	0.0759549	0.0206767	0.239742	-0.00614613	0.315491	0.084167	0.0274268	-0.00692586	0.0541038		0.123272	0.618464	0.69216	0.535031	0.063577	0.475829	0.48967	1.06706	0.0352026	0.0460663
		-0.0220688	0.168149	0.328149	0.0737985	-0.0240715	0.0704337	0.375723	0.125386	0.0300046	0.0712082		0.0569019	0.198737	0.582269	0.375418	0.0856382	0.266842	0.199763	0.570994	0.0616465	0.0815254
		-0.0138766	-0.00343206	-0.0108622	0.101108	-0.0258388	0.234724	0.135667	-0.000841809	-0.027972	0.0767789		0.011683	0.244601	0.19543	0.157003	0.0727919	0.203919	0.173618	0.668331	0.0307871	0.0752939
		0.0755105	0.43612	0.194756	0.17678	0.00990501	0.359977	0.468029	0.272742	0.0386153	0.0794018		0.18597	0.395466	0.288311	0.271586	0.0591426	0.499128	0.319901	0.710263	0.043635	0.0762231
		-0.00988625	-0.0169737	-0.0215173	-0.0112565	-0.0166038	0.167444	0.16085	-0.00213541	-0.0085935	0.0618735		0.115337	0.190911	0.312715	0.157612	0.0148775	0.248102	0.284662	0.672652	-0.0129152	0.0705881
		-0.00967257	-0.0185514	-0.0125246	0.112221	-0.00389131	0.0671626	0.207191	-0.00301029	0.0293036	0.0836547		0.302758	0.27318	0.391809	0.489711	0.0956746	0.304878	0.203583	0.47692	0.153098	0.0823922
		-0.00146226	0.0898154	0.217493	-0.0121686	-0.0184122	0.108127	0.301566	0.00316804	-0.00487598	0.0678107		0.211339	0.358896	0.385048	0.407654	0.0482442	0.523532	0.242177	0.724845	0.0220223	0.0814565
		-0.0113368	0.0285586	-0.0156532	0.0627215	-0.0144549	0.079395	-0.0265883	0.343021	-0.0105917	0.0434329		0.213337	0.486055	0.458541	0.448086	0.107711	0.441789	0.312717	0.609169	0.0757991	0.104051
		-0.00691331	-0.0121177	0.0848197	-0.000681106	-0.0195569	0.0918441	-0.0193877	-0.0156659	-0.000273897	0.0438975		0.185823	0.452286	0.420805	0.18662	0.157978	0.403323	0.258097	0.545576	0.0671296	0.100838
		-0.00133802	0.101152	-0.0227805	-0.00207395	-0.0377693	0.0186824	0.178109	-0.0335711	0.00276759	0.027863		0.0359436	-0.00137583	0.139606	0.396762	0.00185431	-0.00604252	0.120461	0.232183	-0.013536	0.0617094
		-0.00564909	-0.0263809	-0.0192345	-0.00948911	-0.0185557	0.0892383	-0.00323897	-0.0145284	-0.0146238	0.0802509		0.396492	0.418665	0.522592	0.358154	0.154263	0.686691	0.422358	0.706783	0.0829722	0.122579
		-0.0133753	-0.0100224	0.0726235	0.0339926	-0.0201104	-0.0059003	0.192456	-0.00424992	-0.0134733	0.031212		0.148302	0.412823	0.167133	0.390514	0.0532704	0.390093	0.398655	0.35514	0.00697235	0.0746856
		-0.0172606	0.0381589	0.0262563	0.104421	-0.0123467	0.241871	0.337355	-0.00302839	0.0556451	0.0386084		0.250742	0.599809	0.61078	0.602235	0.203238	0.672201	0.727922	1.23315	0.184563	0.0912781
		0.123155	-0.00998445	-2.04451e-05	-0.00404878	0.0540856	0.223547	0.494626	-0.00754911	-0.0247733	0.143028		0.323241	0.115728	-0.00584843	0.30788	0.0872595	0.224824	0.185186	0.0658949	-0.00977498	0.120516
		-0.0152831	-0.0296765	0.174863	-0.00920488	0.0347204	-0.0067752	0.357455	-0.00950532	-0.0018593	0.138275		0.278804	0.429061	0.53083	0.485149	0.239633	0.270649	0.510445	0.507661	0.0732565	0.158915
		-0.0100669	-0.00437101	-0.0021122	-0.00343752	-0.0154478	-0.00412424	0.117728	0.162013	-0.0268511	0.0256529		0.144069	0.23443	0.196646	0.248776	0.0542136	0.22812	0.242478	0.19678	0.0315742	0.0685995
		0.0452736	0.0717907	0.0439604	-0.013918	0.0410545	0.707814	0.655637	0.417741	-0.0114331	0.056508		0.165225	0.435313	0.648193	0.738247	0.13978	1.00919	0.716599	1.44692	0.0516895	0.108502
		0.104776	0.0687843	0.191802	-0.00432721	0.0638088	0.318727	0.288486	0.153773	0.00794641	0.0819599		0.148291	0.23143	0.217088	0.276757	0.126762	0.249891	0.20724	0.345525	0.0268346	0.0843842
		-0.0150982	-0.0165447	-0.0149244	-0.009703	-0.0137341	0.0337306	0.178077	-0.00876627	-0.029277	0.0649057		0.279035	0.378592	0.229329	0.269301	0.0897863	0.112369	0.361433	0.611973	0.0798477	0.0844638
		-0.00488379	-0.0185114	0.0866162	0.000702844	-0.000524269	0.105671	0.139424	0.207277	-0.00494175	0.0497434		0.135329	0.299167	0.136608	0.258223	0.141051	0.148142	0.191093	0.266986	0.0370471	0.09343
		-0.0196557	-0.0106722	0.159349	-0.00892338	-0.00993945	0.202697	0.425294	-0.000753405	-0.019055	0.0487539		0.320429	0.596547	0.536393	0.415213	0.175349	0.65393	0.689548	0.949533	0.0777608	0.124108
		0.118114	-0.00533838	0.0788595	-0.00989539	0.0870971	0.369105	0.535006	0.491149	-0.0220055	0.154156		0.232072	0.28616	0.619369	0.803287	0.108081	0.729839	0.50616	0.914155	0.0184708	0.157008
		0.0389118	0.0929658	0.0287927	-0.00196864	0.00789293	0.125005	0.256215	0.12648	-0.0148998	0.0702974		0.245832	0.475014	0.226604	0.541113	0.119606	0.450635	0.525387	0.735488	0.0356391	0.0770242
		-0.015421	-0.00350215	-0.0105413	-0.00905778	-0.0155063	0.141714	0.149578	-0.00401876	-0.0258591	0.105261		0.220675	0.43353	0.478672	0.432178	0.15193	0.360086	0.519126	0.943848	0.0351732	0.0487346
		0.024585	-0.0170852	-0.0123272	0.182021	0.018379	-0.00471014	0.39501	0.0202641	-0.0207617	0.113945		0.257897	0.425011	0.510908	0.509395	0.159678	0.2104	0.455535	0.830006	0.089033	0.131263
		0.0811064	-0.0177689	0.0719887	-0.0238346	-0.000224509	0.109437	0.306812	0.0127609	-0.0166994	0.0693341		0.217358	0.461129	0.508202	0.667571	0.151706	0.691404	0.549392	0.947969	0.0281419	0.11855
		-0.0271486	0.0231448	0.0828275	0.108962	-0.0081208	-0.00146216	0.142522	0.166462	-0.00316304	0.0706341		0.25406	0.480917	0.702377	0.427196	0.167172	0.477079	0.586599	1.11826	0.0570661	0.0381833
		0.00621123	-0.00587927	0.00889639	-0.0036161	0.0178729	0.18476	0.174888	-0.0047672	0.000768251	0.110693		0.30738	0.0513623	0.312502	0.265264	0.146183	0.0379451	0.194369	0.174981	0.0505202	0.120494
		0.0742616	0.0899031	0.284773	-0.0118055	0.00946991	0.22084	0.345	0.0967908	-0.00715272	0.0366819		0.0670715	0.314707	0.277203	0.218188	0.0691683	0.478739	0.622412	0.908897	0.0154687	0.0256116
		-0.00203573	-0.0191533	0.0399742	-0.0177105	-0.00898695	0.0509273	-0.00389856	0.212682	-0.0242528	0.0724561		0.199544	0.207909	0.330474	0.588341	0.0687161	0.391912	0.426119	0.524833	0.0101396	0.115426
		-0.00112219	-0.0164344	-0.00548819	-0.0103139	-0.0134675	0.0612323	0.0745901	0.0871415	0.019456	0.0438958		0.224766	0.320776	0.258419	0.370504	0.0934687	0.362029	0.532811	0.536769	0.0923639	0.0849781
		0.0139868	0.0271247	0.0476283	0.0243687	0.00492146	0.122689	0.192081	0.06548	-0.00254337	0.0995215		0.176198	0.524826	0.524975	0.563731	0.130212	0.39459	0.377026	0.497579	0.0381447	0.111877
		-0.000196768	-0.00254451	0.145582	-0.00387078	-0.0141292	0.159914	0.278143	0.216577	-0.0093121	0.0478882		0.175233	0.316558	0.183139	0.519315	0.330691	0.249396	0.332877	0.668227	0.0526257	0.0621661
		-0.0354603	-0.025073	-0.00295842	-0.00863521	-0.0405321	-0.0191376	0.0418392	-0.0155117	-0.00963633	0.032672		0.275816	0.77696	0.693518	0.686143	0.188073	0.44221	0.708299	0.910242	0.115143	0.111348
		0.0231885	0.0487843	0.276175	0.116922	0.0299	0.346416	0.1653	-0.00877057	-0.0168871	0.141475		0.257569	0.197005	0.314785	0.262671	0.108208	0.0453539	0.251695	0.152001	0.036938	0.155499
		-0.0158026	-0.0139791	-0.00568588	-0.00531455	-0.025701	0.0946175	-0.00269324	-0.0102441	-0.0186524	0.0383287		0.171017	0.406766	0.428447	0.47729	0.101215	0.437966	0.351101	0.5955	0.0796953	0.0899068
		0.0857732	-0.00649495	0.10413	0.231174	-0.000936432	0.16503	0.18154	0.30504	-0.00788151	0.0429039		0.160634	0.145623	0.169757	0.122489	0.0810817	0.135536	0.0795089	0.430212	0.0268183	0.068109
		0.0528038	-1.63589e-05	0.0934606	-0.00603595	0.0328461	0.246553	0.246956	-0.000874976	0.00501904	0.148103		0.216531	-0.00808017	0.0732997	-0.0126826	0.102589	-0.025883	-0.01311	-0.0199643	0.0284973	0.131626
		-0.00503086	-6.11326e-05	-0.00873561	-0.0163337	-0.00142663	0.0807907	0.0876299	-0.00158649	-0.0234891	0.0637306		0.309577	0.304051	0.341401	0.686621	0.212694	0.470664	0.381501	0.605856	0.0344737	0.148657
		0.0134066	-0.00812904	0.0061433	-0.00146363	0.0158287	0.0968993	0.24374	0.129401	-0.0225482	0.049546		0.0560762	0.213787	0.184214	0.35982	0.0214137	0.0820474	0.142476	0.0464799	0.0128445	0.0619734
		0.0237266	-0.0164004	0.11158	-0.00247643	-0.0140503	0.214967	0.000991415	0.0537387	-0.0064337	0.0550325		0.111712	0.23301	0.147574	0.27039	0.0697353	0.366189	0.181853	0.289093	0.0174009	0.0702753
		-0.0101037	0.0447115	0.0709788	-0.00584119	0.0101073	0.120397	0.0448272	-0.0166515	-0.0111972	0.0858557		0.0291022	-0.0184351	-0.00259226	0.265571	0.0252996	0.174387	0.285941	0.23867	-2.68144e-05	0.137069
		0.042979	-0.0098608	0.0402015	0.0190082	-0.00403217	-0.00940627	0.133173	-0.00377059	0.0152176	0.0677755		0.140627	0.190614	0.232415	0.39891	0.094537	0.327877	0.352295	0.370577	0.0570813	0.0901896
		0.0441562	0.0871939	0.0914235	0.244785	8.21836e-05	0.131486	0.25401	0.166032	-0.00336757	0.0568026		0.258663	0.382993	0.578282	0.409716	0.147226	0.35043	0.427311	0.680268	0.0927319	0.0957559
		0.0505597	-0.00421226	-0.00328222	0.113181	0.0346064	0.225006	0.36203	0.249395	-0.020921	0.12703		0.0943353	0.0624099	0.280534	0.13707	-0.00154924	0.155888	0.208523	0.250881	-0.0165663	0.123564
		0.0268039	0.0117793	0.0414196	0.14225	-0.00659811	0.233531	0.0417489	-0.011752	0.0189639	0.0827172		0.109611	0.0966055	0.325206	0.632287	0.0964425	0.131337	0.151021	0.191087	0.0318658	0.0869655
		0.0238773	-0.00128451	-0.00560234	-0.0204801	-0.00203837	0.0882411	0.0480392	-0.00362629	-0.016727	0.0436298		0.249735	0.150642	0.183744	0.603879	0.0967129	0.390842	0.343818	0.845617	0.0349711	0.0752523
		0.000741461	-0.00286626	-0.00797255	-0.00922026	0.00416509	0.144806	0.168803	-0.00121056	-0.0135186	0.0591016		0.166879	0.292022	0.133509	0.215922	0.121978	0.180584	0.246445	0.418034	0.0147782	0.0874863
		0.0805546	-0.00137475	0.133748	0.110873	0.03414	0.171573	0.623006	0.062412	-0.0222004	0.153177		0.198074	0.301742	0.124737	0.130406	0.124053	0.15609	0.190518	0.340225	-0.00119478	0.128098
		0.14829	0.305929	0.188588	0.316511	0.0540739	0.232432	0.374983	0.333274	-0.00253406	0.0777378		0.0780842	-0.00756124	0.158646	0.199303	0.00633937	0.0724315	0.460608	-0.000633528	-0.0219616	0.0877711
		0.0789208	-0.000199951	-0.00101095	-3.87214e-05	-0.000695176	0.0360717	0.109333	-0.0137276	-0.0073684	0.050832		0.16333	0.0726315	0.106065	0.411702	0.085276	0.128329	0.239475	0.538932	0.00182004	0.0815964
		-0.00512285	-0.00950356	-0.00279121	0.0987347	-0.00278813	0.125827	0.178354	0.00621079	-0.00763074	0.0608699		0.227957	0.321655	0.192498	0.48902	0.148042	0.345705	0.428901	0.470711	0.0395469	0.0721873
		0.230726	0.367379	0.241061	0.262356	0.0910732	0.383804	0.535654	0.249448	0.0282256	0.110124		0.133718	0.396721	0.0833722	0.389024	0.0876165	0.350767	0.219245	0.0279452	0.0433745	0.139006
		0.0132315	0.0614874	0.256067	-0.00233104	0.0209986	0.350811	0.502636	0.184854	-0.0270493	0.0930301		0.753356	0.336225	0.315641	0.473963	0.375406	0.329539	0.660337	1.35387	0.0137217	0.126395
		0.0689266	-0.00956107	-0.00151058	-0.00840573	-0.0196596	-0.00158323	0.140905	-0.0149842	-0.0194089	0.0460248		0.174103	0.272201	0.11422	0.432458	0.112446	0.161675	0.0738435	0.299366	0.0353903	0.0627205
		0.155437	-0.0115241	0.0242856	-0.000455481	-0.00964158	0.0307336	0.222529	0.0351966	-0.0248378	0.0471594		0.187904	-0.00623375	-0.0029005	0.0581511	0.0522827	0.0444704	0.296118	-0.0117869	0.00467488	0.0802216
		0.0171541	-0.0088809	-0.00467175	0.0423555	-0.0215953	0.0816238	0.0880221	0.0864158	-0.00230141	0.0428323		0.208075	0.37601	0.294963	0.15478	0.195965	0.348428	0.516703	1.00602	0.0351919	0.0463126
		0.0623323	-0.0122872	0.17275	0.0843357	-0.0094698	0.17525	0.424829	0.0320749	-0.0114753	0.104025		0.0939315	0.182713	0.0320501	0.244281	0.00750629	0.228229	0.285215	0.0912008	0.00502247	0.13896
		0.0890435	-0.0232953	-0.00201026	-0.00573624	-0.0298852	0.0725175	0.443924	0.00288868	-0.0437498	0.0704605		0.339254	0.318987	0.128453	0.045836	0.23761	0.0898351	0.228692	0.384332	0.0734715	0.0239764
		0.0342976	-0.00513171	-0.0045723	-0.00150171	-0.0228715	0.176332	0.268683	-0.0120103	-0.0373539	0.103399		0.0800495	-3.80934e-05	0.136084	0.332319	0.0771817	0.120633	0.146112	-0.00593427	-0.0070127	0.16545
		-0.00709158	-0.012476	-0.00985421	0.0593532	-0.0222229	0.0628048	0.121721	-0.00577878	-0.0154063	0.0461812		0.353035	0.334399	0.527668	0.706843	0.170715	0.187976	0.667911	0.991303	0.13702	0.0653929
		0.214265	0.125397	0.0882421	0.217474	0.00602283	0.0788142	0.261977	-0.00244567	-0.0133342	0.074829		0.412456	0.0128451	-0.010521	-0.0123199	0.358758	0.0963523	0.0302628	0.497562	-0.00440155	0.0411634
		0.0820077	-0.000707141	0.0244412	0.110348	0.00249132	0.027605	0.183775	-0.00437009	0.00216688	0.0633767		0.242134	0.154536	0.358659	0.392667	0.103323	0.109212	0.136125	0.628847	0.0294956	0.0750736
		0.0686558	0.169419	0.220889	0.0833417	-0.0181835	-0.0103421	0.344935	0.0800706	-0.00686674	0.0654062		0.318146	0.255269	0.318138	0.134606	0.0610144	0.365244	0.342013	0.371679	0.03553	0.039404
		0.255096	-0.0145088	0.079963	-0.00414702	-0.0153941	0.130447	0.476174	0.0861309	-0.0369415	0.0762806		0.716816	0.0202576	0.292632	0.196819	0.184416	-0.00718143	0.144359	0.464826	0.0533873	0.053615
		0.167727	0.0938736	0.419723	-0.00179782	0.157284	0.292653	0.447586	0.296172	0.205042	0.0623499		0.329452	0.338557	-0.00348872	0.178337	0.200615	-0.00252194	0.0174068	0.920401	0.218477	-0.00880266
		0.0459767	0.128625	-0.00404915	-0.00600073	-0.0195891	0.190498	0.234566	-0.00374706	0.0160854	0.0806445		0.0923273	0.343073	0.136591	0.183737	-0.00152575	0.294187	0.195702	0.0630474	0.0682396	0.0487469
		-0.00210538	0.0250683	0.0166033	-0.00612108	-0.00963697	0.0717405	0.108401	-0.0123961	-0.00869496	0.0449257		0.115072	0.229152	0.333826	0.550055	0.0500526	0.472191	0.692478	0.741654	0.0427418	0.0699651
		-0.0112563	-0.00949012	-0.00422371	-0.0116668	-0.0440231	0.0530733	0.0133003	-0.0021122	0.0364286	0.0345127		0.147492	0.510969	0.558211	0.20981	0.0906872	0.389498	0.455983	0.342515	0.0978694	0.0673858
		0.00569071	-0.0135008	-0.0067384	-0.0142266	-0.0230881	0.0332682	-0.015408	0.19477	-0.00159711	0.0448122		0.138802	0.480116	0.495538	0.301696	0.10614	0.240816	0.480247	0.571833	0.107146	0.0840407
		0.0303634	-0.0181932	-0.00470356	-0.00510908	-0.00526977	0.106734	0.143835	-0.00409355	0.029737	0.0259962		0.128054	0.195076	0.347053	0.277301	0.054203	0.177956	0.3276	0.347384	0.0466661	0.0472208
		0.00169495	-0.00428988	0.0637415	-0.00122709	-0.00572631	0.0533962	0.0689807	0.0107507	0.00404163	0.0425867		0.141743	0.26936	0.307042	0.262452	0.0418045	0.232898	0.243633	0.52582	0.0348611	0.0594305
		-0.00908951	-0.0119417	-0.00574144	-0.0249595	-0.0152315	0.0534518	-0.000443084	-0.0218021	0.0216211	0.0345033		0.109831	0.41747	0.564246	0.434736	0.0472244	0.405745	0.389609	0.590391	0.0854714	0.0699728
		0.00183188	0.0753921	0.118253	0.149149	0.0113869	0.0622505	0.210041	0.119875	-0.00246586	0.0973996		0.104	0.21908	0.290492	0.152537	0.0224598	0.143725	0.12358	0.454857	0.00858855	0.0615482
		-0.00628444	-0.00872274	-0.00228753	-0.0139659	-0.0132012	0.0338677	-0.00784023	-0.0153349	-0.00380705	0.0283972		0.0392185	0.371936	0.0904904	0.0977332	0.0122935	0.235925	0.166082	0.178145	0.0147326	0.0372905
		0.0117547	-0.0183333	0.0250915	-0.00919406	0.00967317	-0.000813645	-0.00566708	0.0518934	0.0348836	0.0272398		0.0148818	0.1842	0.146443	-0.00139962	0.00286155	0.00279301	0.151055	-0.00603691	0.00476887	0.0297981
		-0.00505531	-0.0069948	0.088295	-0.0173213	0.00265324	0.233072	0.135188	0.0452323	0.0441801	0.000627178		-0.00131335	0.202461	0.29705	0.162163	0.0926003	0.044429	0.179143	0.24378	0.0526971	-0.000178426
		0.030198	0.226366	0.191171	0.114157	-0.00916502	0.49209	0.340137	0.820317	-0.00228439	0.0201618		0.07107	0.217351	0.152905	0.256197	0.0312236	0.34945	0.360973	0.756216	0.0121134	0.0134819
		0.0415801	-0.00399103	0.03921	-0.0151157	-0.0156257	0.218171	0.176715	-0.0054741	-0.000147026	0.105678		0.106773	0.235916	0.347431	0.345747	0.0749097	0.185055	0.499009	0.504365	0.0208759	0.09624
		-0.0137975	-0.00253065	-0.00474603	-0.0121537	-0.0166021	0.0414652	-0.000789949	-0.00852951	-0.0091819	0.0255538		0.0114371	0.0333139	0.0026681	0.0628421	0.00397945	0.142768	0.154579	0.110952	-0.00780039	0.0397889
		0.0274675	-0.00296415	0.0169681	0.00311261	-0.00687566	0.00700086	0.0818026	-0.00933782	0.00113407	0.0343104		0.0853772	0.0789607	0.189539	0.230563	0.0326702	0.206374	0.177327	0.326715	0.0376296	0.0414399
		-0.001486	-0.0214301	-0.00622622	-0.0148027	-0.0191387	-0.00400406	0.0616383	-0.00684044	-0.0140181	0.0337391		0.0733004	0.233735	0.109782	0.2539	0.0288696	0.0715597	0.169312	0.243537	0.0248976	0.0406297
[truncated: 106 more columns]

## Sheet: Supplementary Fig. 7
Supplementary Fig. 7a,e,i,m	7a:				7e:				7i:				7m:				Supplementary Fig. 7c,g,k,o	7c:					7g:					7k:					7o:
		bin centers	counts			bin centers	counts			bin centers	counts			bin centers	counts				cell	x-axis	y-axis			cell	x-axis	y-axis			cell	x-axis	y-axis			cell	x-axis	y-axis		Other panels are replottings of these data.
		-0.975	71			-0.975	260			-0.975	4			-0.975	9				1	-0.2535	0.6863			570	0.8603	0			1	0.048	0.0668			570	0.0576	0.0263		Marginal histograms (b, f, j, n); polar histograms (d, h, I, p)
		-0.925	4			-0.925	4			-0.925	1			-0.925	1				2	0.324	0.3699			571	0.4365	-0.2469			2	0.038	0.0381			571	0.0341	0.0129
		-0.875	4			-0.875	6			-0.875	0			-0.875	0				3	0.2069	-0.0668			572	0.1173	0.0116			3	0.0484	0.0681			572	0.0215	0.2166
		-0.825	7			-0.825	4			-0.825	0			-0.825	3				4	0.0528	0.2433			573	1	0			4	0.0109	0.2467			573	0.058	0.0491
		-0.775	6			-0.775	8			-0.775	5			-0.775	2				5	0.0481	0.122			574	1	0			5	0.0041	0.285			574	0.0629	-0.1377
		-0.725	3			-0.725	4			-0.725	4			-0.725	0				6	0.019	0.3802			575	0.6717	0.3283			6	0.0316	-0.019			575	0.0533	0.038
		-0.675	7			-0.675	3			-0.675	2			-0.675	4				7	0.146	0.3968			576	0.3574	-0.0555			7	0.0028	0.4489			576	0.0389	0.0775
		-0.625	7			-0.625	3			-0.625	4			-0.625	1				8	0.2024	0.1338			577	0.0823	0			8	-0.0413	-0.1242			577	0.0279	0.0658
		-0.575	4			-0.575	4			-0.575	3			-0.575	3				9	0.2847	0.5211			578	0.2967	0			9	0.0503	0.2926			578	0.0158	0.129
		-0.525	2			-0.525	1			-0.525	2			-0.525	6				10	-0.0675	0.6371			579	1	0			10	0.009	0.0172			579	0.044	-0.0389
		-0.475	4			-0.475	5			-0.475	6			-0.475	7				11	0.1973	-0.0303			580	0.8646	0.1354			11	0.02	0.0163			580	0.0565	-0.1115
		-0.425	8			-0.425	4			-0.425	6			-0.425	6				12	0.563	0.3804			581	0.3966	-0.0996			12	0.0531	0.2849			581	0.0346	0.0741
		-0.375	7			-0.375	5			-0.375	7			-0.375	5				13	0.178	0.599			582	0.4888	0			13	0.0229	0.2218			582	0.0136	0.212
		-0.325	8			-0.325	5			-0.325	14			-0.325	9				14	0.2793	0.3344			583	0.3876	0			14	0.0062	0.2486			583	0.0701	-0.184
		-0.275	8			-0.275	3			-0.275	20			-0.275	8				15	-0.0665	0.4043			584	0.3599	-0.1498			15	0.0611	0.3272			584	0.0128	0.3029
		-0.225	10			-0.225	5			-0.225	21			-0.225	7				16	0.088	0.6136			585	0.4483	0.0226			16	-0.0009	-0.1238			585	0.0215	0.1746
		-0.175	7			-0.175	2			-0.175	18			-0.175	9				17	0.1789	0.4861			586	0.2514	0.1245			17	0.0777	-0.4774			586	0.0234	0.0269
		-0.125	9			-0.125	2			-0.125	34			-0.125	8				18	-0.2818	0.5185			587	0.504	0			18	0.0286	-0.1425			587	0.033	0.146
		-0.075	5			-0.075	5			-0.075	30			-0.075	18				19	-0.0287	-0.2225			588	0.4743	-0.2377			19	-0.0284	0.0478			588	0.018	0.1039
		-0.025	5			-0.025	5			-0.025	44			-0.025	10				20	0.0441	0.4801			589	1	0			20	0.045	0.1467			589	0.1265	0.1602
		0.025	9			0.025	7			0.025	56			0.025	19				21	-0.0087	0.0479			590	0.0929	0			21	0.0064	-0.0361			590	0.0017	0.2246
		0.075	13			0.075	9			0.075	50			0.075	21				22	-0.0655	0.722			591	0.673	0.327			22	0.0177	0.1745			591	0.0756	0.0093
		0.125	15			0.125	11			0.125	55			0.125	20				23	-0.2067	0.2571			592	0.8042	0			23	-0.006	0.332			592	0.0666	-0.2893
		0.175	13			0.175	4			0.175	41			0.175	19				24	-0.2972	0.7028			593	0.6758	-0.0902			24	-0.0395	0.6227			593	0.038	-0.0978
		0.225	6			0.225	7			0.225	31			0.225	25				25	-0.0209	0.4722			594	1	0			25	0.0022	0.2134			594	0.0923	-0.2487
		0.275	16			0.275	9			0.275	34			0.275	25				26	-0.0519	0.6426			595	0.2317	0.3152			26	0.0139	0.2804			595	0.0313	0.0221
		0.325	18			0.325	4			0.325	21			0.325	27				27	-0.0101	0.8644			596	0.2397	0			27	0.0214	0.1605			596	0.0346	-0.0177
		0.375	13			0.375	12			0.375	19			0.375	43				28	-0.0319	0.4561			597	0.4813	-0.0319			28	0.0063	0.2603			597	0.0018	0.1149
		0.425	15			0.425	6			0.425	11			0.425	37				29	-0.2389	0.7016			598	0.8927	0.1073			29	0.0208	0.1927			598	0.0738	-0.1184
		0.475	18			0.475	9			0.475	5			0.475	28				30	-0.1365	0.229			599	0.6851	0.1798			30	0.0385	0.3614			599	0.0427	-0.1423
		0.525	11			0.525	11			0.525	5			0.525	38				31	-0.0114	0.6185			600	0.8557	0.0786			31	-0.0056	0.3444			600	0.0396	-0.1844
		0.575	11			0.575	9			0.575	2			0.575	54				32	0.0002	0.7483			601	0.5218	0.0635			32	0.0005	0.2752			601	0.0248	0.3406
		0.625	18			0.625	15			0.625	2			0.625	26				33	-0.0323	0.6857			602	0.6932	0			33	-0.0051	0.0664			602	0.0244	0.2428
		0.675	12			0.675	12			0.675	5			0.675	48				34	-0.0343	0.4181			603	0.4511	0			34	-0.0165	0.8174			603	0.0212	0.0399
		0.725	12			0.725	16			0.725	1			0.725	29				35	-0.088	0.3034			604	1	0			35	0.0028	0.1508			604	0.0442	-0.124
		0.775	9			0.775	22			0.775	0			0.775	23				36	-0.1384	0.8616			605	0.3275	0.0282			36	-0.011	0.4707			605	0.0017	0.2805
		0.825	8			0.825	17			0.825	2			0.825	23				37	-0.0441	0.4307			606	0.913	0			37	0	0.2568			606	0.0373	-0.5476
		0.875	10			0.875	30			0.875	0			0.875	19				38	-0.085	-0.1312			607	1	0			38	0.0031	0.1882			607	0.0582	-0.0209
		0.925	9			0.925	29			0.925	0			0.925	6				39	-0.0133	0.7226			608	0.3105	0.1151			39	0.0077	0.2087			608	0.0311	0.3428
		0.975	147			0.975	80			0.975	4			0.975	11				40	-0.0756	0.6136			609	0.6244	-0.3394			40	-0.0226	0.9071			609	0.0329	0.269
																			41	0.289	0.4714			610	0.2717	0.0408			41	0.071	0.3346			610	0.0667	0.0282
																			42	0.0017	0.4514			611	0.4676	0.1656			42	-0.0068	0.3611			611	0.0017	0.5706
																			43	0.0604	0.8941			612	0.7695	0.1971			43	-0.0042	0.6664			612	0.0263	0.1387
																			44	0.0956	0.4372			613	0.6311	0.2708			44	0.0057	0.5033			613	0.0215	0.4266
																			45	-0.0744	-0.063			614	0.7582	0.0156			45	-0.0467	0.3806			614	0.0269	0.4337
																			46	-0.0632	0.6069			615	0.2269	0			46	0.014	0.2368			615	-0.0059	0.2845
																			47	0.1392	0.5426			616	0.3601	0			47	0.027	0.4002			616	0.013	0.3842
																			48	-0.1372	0.2613			617	0.457	0.0977			48	-0.0139	0.2473			617	0.0091	0.3476
																			49	-0.1291	0.0139			618	0.5709	0.3295			49	-0.0023	0.0274			618	0.0276	0.4365
																			50	-0.0075	0.4464			619	0.4742	0.1998			50	0.0303	0.3542			619	0.0571	0.3826
																			51	-0.0889	0.2844			620	0.369	-0.1334			51	-0.0154	0.4066			620	-0.0027	0.4386
																			52	0.4525	0.4157			621	0.5398	0			52	0.0678	0.2287			621	0.0076	-0.1495
																			53	-0.0388	0.1919			622	1	0			53	-0.0313	0.5816			622	0.0611	0.0232
																			54	-0.1331	0.2213			623	0.6551	-0.325			54	0.0188	0.1215			623	-0.0101	-0.4073
																			55	-0.0421	0.4423			624	0.2125	-0.0392			55	0.0154	0.3531			624	-0.0088	0.2121
																			56	0.0093	0.4324			625	0.6469	-0.0435			56	0.0325	0.3529			625	0.0747	0.2976
																			57	0.3043	0.1577			626	0.8887	-0.1113			57	0.1129	0.3167			626	0.0434	0.1967
																			58	0.303	0.0636			627	0.3801	-0.1692			58	0.0649	0.2886			627	0.0268	0.2757
																			59	0.1731	0.3633			628	0.5682	0.3764			59	0.0624	0.5058			628	0.0271	-0.2984
																			60	0.3983	0.3374			629	0.2743	0			60	0.2626	0.475			629	0.0005	0.0308
																			61	0.1646	0.2272			630	1	0			61	0.0477	0.1715			630	0.1119	0.5546
																			62	0.2401	0.2423			631	0.7054	0			62	0.0681	0.0349			631	0.046	0.3418
																			63	-0.4132	0.4208			632	0.9505	0			63	0.0533	0.0458			632	0.072	0.1342
																			64	-0.1056	0.6955			633	0.9698	0			64	0.0602	0.0299			633	0.0735	0.153
																			65	0.0068	0.274			634	0.2607	0			65	0.041	0.052			634	0.0132	-0.1101
																			66	-0.1489	0.7051			635	0.8053	-0.0609			66	0.0601	0.039			635	0.0538	0.3099
																			67	0.0035	0.4294			636	0.8494	-0.1506			67	0.0228	-0.0133			636	0.1868	0.1236
																			68	-0.0427	0.4077			637	0.5924	-0.3209			68	0.0533	0.1429			637	0.068	-0.0044
																			69	-0.044	0.3889			638	0.6868	0.2174			69	0.0431	0.1513			638	0.2566	0.2743
																			70	-0.0333	0.6593			639	0.754	0.098			70	0.0516	0.0659			639	0.0586	0.2927
																			71	-0.0615	0.3195			640	0.3829	0			71	0.0379	0.2845			640	0.0326	0.1896
																			72	-0.0754	0.8133			641	0.7934	-0.1637			72	0.0392	0.1657			641	0.1524	0.0734
																			73	-0.2443	0.0147			642	0.4569	0			73	0.0664	0.4978			642	0.0303	0.1943
																			74	-0.0369	0.5575			643	1	0			74	0.0316	0.2906			643	0.1128	0.0235
																			75	-0.0024	0.5987			644	0.8213	0.1198			75	0.0597	0.0793			644	0.2337	0.1434
																			76	-0.0446	0.6598			645	1	0			76	0.0339	0.1896			645	0.1101	0.1181
																			77	0.0561	0.3383			646	0.479	0			77	0.0533	-0.0021			646	0.0003	0.0019
																			78	-0.0699	0.3125			647	0.3026	0			78	0.0449	0.2908			647	0.0188	0.1728
																			79	0.0206	0.4019			648	0.96	0			79	0.0204	0.271			648	0.1108	0.0262
																			80	-0.2042	0.7517			649	0.6396	-0.2844			80	0.0407	0.0163			649	0.0814	-0.0762
																			81	-0.0125	0.4643			650	0.7425	0.1439			81	0.0361	0.3345			650	0.1457	0.134
																			82	0.1121	0.2488			651	0.8721	0			82	0.0627	0.3304			651	0.0413	-0.0016
																			83	0.3832	0.3909			652	0.4917	-0.2051			83	0.1048	0.1161			652	0.0364	-0.0261
																			84	-0.0112	0.3108			653	0.8397	-0.0833			84	0.0459	0.2949			653	0.0739	-0.0054
																			85	0.049	-0.1741			654	0.6261	-0.3322			85	0.0529	0.4246			654	0.0618	-0.0243
																			86	-0.0628	0.0731			655	0.3898	0			86	0.0393	0.325			655	-0.0399	-0.0131
																			87	-0.0259	-0.1903			656	1	0			87	0.0415	0.0102			656	0.0836	0.1063
																			88	-0.303	0.0672			657	0.7681	0			88	0.0087	-0.4982			657	0.0756	-0.0751
																			89	-0.4773	0.5227			658	0.3731	0			89	-0.1938	0.8062			658	-0.0176	0.0712
																			90	-0.2317	0.7683			659	0.855	0			90	-0.4842	-0.5158			659	0.0526	-0.0507
																			91	-0.3642	0.5975			660	0.3829	0			91	0.0994	-0.1806			660	0.0054	-0.1495
																			92	-0.0094	0.6069			661	0.9288	0			92	-0.0953	0.2369			661	0.0756	-0.0948
																			93	-0.0871	0.6109			662	0.6016	-0.2334			93	0.012	0.4947			662	0.0235	-0.2491
																			94	-0.2263	0.7737			663	0.7748	0			94	0.0398	0.0852			663	0.0717	-0.0464
																			95	-0.4643	0.5357			664	0.1099	-0.209			95	-0.0879	-0.5208			664	-0.0366	-0.0919
																			96	-0.1436	0.3159			665	0.575	0			96	-0.0123	-0.1793			665	0.0454	-0.0967
																			97	-0.016	0.6707			666	0.4137	0			97	0.0008	0.2141			666	0.0295	-0.0676
																			98	-0.0515	0.4991			667	0.737	0			98	0.0066	0.1705			667	0.0502	-0.1434
																			99	-0.0229	0.749			668	0.5168	0			99	-0.0323	0.0692			668	-0.0168	-0.0294
																			100	-0.019	0.0241			669	0.6544	-0.3456			100	0.1397	0.0884			669	0.0533	0.093
																			101	-0.1768	0.8232			670	0.5791	0.2934			101	-0.0553	-0.1184			670	0.0822	-0.0082
																			102	-0.2967	0.6011			671	0.8925	0			102	-0.0633	-0.6422			671	0.0429	0.083
																			103	-0.0049	0.9951			672	0.6924	0			103	0.058	-0.1368			672	0.082	0.1358
																			104	-0.0736	0.6023			673	0.9459	0			104	-0.0334	0.2801			673	0.1007	-0.4732
																			105	-0.3656	0.6344			674	0.9326	0			105	0.0025	0.1721			674	0.0836	0.0034
																			106	-0.1273	0.8727			675	0.775	-0.1195			106	-0.0149	0.0112			675	0.0701	-0.1331
																			107	-0.1023	0.6197			676	0.5155	-0.2542			107	0.0055	0.1112			676	-0.0049	0.0417
																			108	-0.4176	0.5824			677	0.6849	0			108	0.2673	-0.2971			677	0.0611	-0.0135
																			109	-0.0104	0.8316			678	0.5724	-0.2817			109	0.0286	0.4968			678	0.0467	0.184
																			110	-0.2071	0.7929			679	0.7793	0			110	0.0335	-0.1965			679	0.0353	-0.1355
																			111	-0.2443	0.4167			680	0.809	0			111	-0.0574	0.2605			680	0.0575	0.3243
																			112	0.0023	0.5788			681	0.0543	0.0267			112	0.0774	0.1935			681	0.072	-0.0834
																			113	-0.1406	0.6839			682	0.4767	-0.0706			113	0.1421	-0.0555			682	0.0569	-0.056
																			114	-0.1113	0.8116			683	1	0			114	0.0072	-0.2664			683	0.0413	0.0826
																			115	-0.0292	0.467			684	1	0			115	0.0468	-0.0814			684	0.0496	0.0086
																			116	-0.0386	0.9614			685	0.13	0			116	0.0349	0.2421			685	0.0732	0.0381
																			117	-0.4357	0.5643			686	0.3508	-0.3396			117	-0.1092	-0.1424			686	0.0726	-0.2896
																			118	-0.084	0.4122			687	0.5918	0			118	0.0243	-0.1821			687	0.0596	-0.0987
																			119	-0.0529	0.9471			688	1	0			119	0.029	0.0923			688	0.0627	-0.068
																			120	-0.144	0.8284			689	0.451	0.3751			120	0.0936	-0.6131			689	0.0835	0.2207
																			121	-0.441	0.4631			690	1	0			121	-0.0325	-0.2894			690	0.0541	0.2087
																			122	-0.1318	-0.0239			691	0.8623	0			122	0.0567	-0.2042			691	0.0288	0.3577
																			123	-0.2162	0.7838			692	0.8993	0			123	-0.0471	-0.2717			692	0.0862	0.1017
																			124	-0.3248	0.6752			693	1	0			124	0.0526	-0.5018			693	0.0553	0.1798
																			125	-0.1651	0.3749			694	0.8139	0.1861			125	0.0329	-0.555			694	0.0511	0.0176
																			126	-0.2145	0.5562			695	0.9054	0.0739			126	0.0994	-0.0903			695	0.0594	0.2638
																			127	-0.0306	0.8892			696	0.5719	0.1225			127	0.0697	0.0575			696	0.0879	0.2906
																			128	-0.1844	0.271			697	1	0			128	-0.036	-0.1915			697	0.0688	0.349
																			129	-0.0906	0.2159			698	1	0			129	-0.0088	-0.1023			698	0.1323	-0.3243
																			130	-0.0478	0.2137			699	0.726	0.2203			130	0.0414	0.305			699	0.1014	0.2048
																			131	-0.1795	0.7731			700	1	0			131	-0.0886	-0.6592			700	0.0818	0.1001
																			132	-0.3453	0.6547			701	1	0			132	0.0773	0.2256			701	0.1093	0.2924
																			133	-0.0506	0.0898			702	0.9919	0			133	0.0411	0.0928			702	0.0985	-0.1675
																			134	0.0564	0.2829			703	0.8884	0			134	0.0074	0.0547			703	0.1395	0.0125
																			135	-0.4884	0.5116			704	0.5598	-0.0067			135	0.1694	0.0074			704	0.018	0.2493
																			136	-0.1924	0.8076			705	0.658	0.1584			136	0.0724	0.0065			705	0.0468	0.1388
																			137	-0.4102	0.5898			706	0.9765	0			137	0.0413	-0.031			706	0.0573	0.1261
																			138	-0.1841	0.7678			707	0.606	-0.0483			138	0.1385	-0.3773			707	0.0103	0.3391
																			139	-0.3037	0.6963			708	0.7217	0.0702			139	0.0184	0.1214			708	0.0894	0.1308
																			140	0.0342	0.0833			709	0.6834	0.1422			140	0.0556	0.0936			709	0.0608	0.0343
																			141	-0.2194	0.6867			710	0.9759	0			141	0.0136	-0.0661			710	0.0959	-0.0831
																			142	-0.4414	0.5586			711	0.8654	0.0649			142	-0.0003	0.2574			711	0.0898	-0.0221
																			143	-0.1257	0.6284			712	0.9541	0			143	0.0515	0.1214			712	0.0085	-0.0636
																			144	-0.114	0.886			713	0.9461	0			144	0.0148	0.1198			713	0.3277	0.2905
																			145	-0.0892	0.9108			714	0.8595	0			145	-0.0077	0.2165			714	0.0711	-0.0151
																			146	-0.4021	0.5979			715	0.7168	0.0413			146	0.1426	-0.1275			715	0.0561	-0.0768
																			147	-0.2627	0.7373			716	0.8762	0.012			147	0.1163	-0.1336			716	0.049	0.1793
																			148	-0.1093	0.8907			717	0.7245	0			148	0.0088	0.0408			717	0.0624	-0.0476
																			149	-0.1599	0.6801			718	0.9133	0			149	0.0027	-0.023			718	0.0476	0.0242
																			150	-0.1187	0.3281			719	1	0			150	0.1173	-0.3534			719	0.0553	0.1298
																			151	0.082	0.3548			720	0.405	0			151	0.2081	0.0777			720	0.0482	-0.0013
																			152	-0.1082	0.8918			721	0.8348	0			152	0.1133	-0.1276			721	0.1165	-0.0109
																			153	-0.2068	0.7932			722	0.9624	0			153	0.0235	0.193			722	0.0723	0.0893
																			154	-0.075	0.8989			723	0.4772	-0.3264			154	0.0125	0.1969			723	0.0465	0.086
																			155	-0.3492	0.6508			724	0.673	0.1534			155	-0.0061	0.3328			724	0.0508	-0.0042
																			156	-0.0133	0.8336			725	0.8962	0			156	0.0949	0.3545			725	0.0476	0.0032
																			157	-0.3899	0.6101			726	0.6458	0			157	-0.0323	0.1118			726	0.0526	0.0225
																			158	-0.1136	0.8864			727	0.8042	0.0023			158	0.0076	0.2896			727	0.0705	0.0865
																			159	-0.0321	0.9679			728	0.3069	-0.2106			159	0.0227	0.1963			728	0.03	0.3016
																			160	-0.1934	0.8066			729	0.6552	-0.1306			160	0.0245	0.6132			729	0.0686	0.1079
																			161	-0.1193	0.8807			730	0.8958	0			161	-0.0067	0.2203			730	0.0293	0.1146
																			162	-0.0303	0.682			731	0.4356	0.1321			162	-0.0003	0.2456			731	0.0736	-0.056
																			163	-0.1588	0.5346			732	0.6509	0			163	-0.0077	0.463			732	0.0509	0.1268
																			164	-0.2743	0.7257			733	0.2677	0			164	-0.0632	0.4426			733	0.03	0.1196
																			165	-0.01	0.8837			734	0.2074	0			165	0.0178	0.2072			734	0.0135	-0.1003
																			166	-0.2057	0.7812			735	0.4882	-0.1958			166	-0.0127	-0.047			735	0.0306	0.0519
																			167	-0.257	0.743			736	0.634	0			167	0.0722	0.2589			736	0.0332	0.1708
																			168	-0.274	0.726			737	0.3137	0			168	-0.032	0.4143			737	0.0648	-0.1012
																			169	-0.1161	0.8839			738	0.6797	0			169	0.0344	-0.2132			738	0.1198	0.1127
																			170	-0.368	0.5699			739	0.7967	-0.0839			170	0.0274	0.3519			739	0.0966	0.1542
																			171	0.1757	0.1904			740	0.3869	0			171	0.1555	0.015			740	0.0383	0.0822
																			172	-0.0051	0.8637			741	0.1272	0.0909			172	0.0184	0.2472			741	0.044	0.0623
																			173	-0.1658	0.6843			742	0.2444	0			173	0.0136	0.2751			742	0.0164	-0.0046
																			174	-0.1485	0.4231			743	0.2675	-0.1936			174	0.1445	0.1691			743	0.0311	0.0628
																			175	-0.1589	0.8411			744	0.0376	0			175	0.057	0.3376			744	-0.0622	0.128
																			176	-0.3137	0.6863			745	0.9417	0			176	0.0346	0.1349			745	0.0273	0.092
																			177	-0.105	0.895			746	0.6043	0			177	0.0257	0.3327			746	0.0825	-0.1754
																			178	-0.1946	0.6102			747	0.6275	0			178	-0.0009	0.2394			747	0.0369	0.0283
																			179	-0.4205	0.5795			748	0.6381	-0.0089			179	-0.024	-0.091			748	0.0638	-0.1244
																			180	-0.0588	0.9412			749	0.7297	-0.0105			180	0.0202	0.2712			749	0.0227	0.0565
																			181	-0.3737	0.6263			750	0.7461	-0.0969			181	0.0018	0.3291			750	0.0288	0.1942
																			182	-0.1123	0.8877			751	0.7382	0			182	-0.0125	0.2187			751	0.0905	0.0313
																			183	-0.2535	0.7465			752	1	0			183	0.0095	0.1984			752	0.0342	0.2242
																			184	-0.0474	0.625			753	1	0			184	0.0282	0.1875			753	0.046	0.0245
																			185	-0.1759	0.5131			754	0.6299	0			185	0.0582	0.1375			754	0.0321	0.0935
																			186	-0.4776	0.5224			755	0.8093	0			186	0.0399	0.0633			755	0.0337	0.0389
																			187	-0.3076	0.6924			756	0.7568	-0.13			187	-0.0267	0.0733			756	0.1424	0.1703
																			188	-0.4061	0.5939			757	0.7268	0			188	0.1128	-0.0924			757	0.037	0.0648
																			189	-0.1615	0.2148			758	0.8986	0			189	0.0158	-0.4428			758	0.0372	-0.0146
																			190	-0.2812	0.7188			759	0.9903	0			190	0.0132	-0.0751			759	0.078	-0.0865
																			191	-0.3588	0.6412			760	0.6926	0			191	0.0592	-0.2276			760	0.0043	0.1091
																			192	-0.1	0.4695			761	0.8752	0			192	0.0485	-0.0484			761	0.081	-0.004
																			193	-0.4145	0.5855			762	0.5508	0.4492			193	0.0194	0.0778			762	0.0351	0.5262
																			194	-0.2887	0.1901			763	0.6331	0.0567			194	0.0724	-0.09			763	0.0984	0.2311
																			195	-0.1279	0.8721			764	0.7411	-0.1051			195	0.0148	-0.2122			764	0.0863	0.4204
																			196	-0.33	0.67			765	0.4282	-0.0329			196	0.0303	0.2151			765	0.111	0.1291
																			197	-0.0218	0.485			766	0.529	0.33			197	0.0545	0.0081			766	0.153	0.2765
																			198	-0.097	0.3854			767	0.7077	0.1338			198	0.0365	0.2669			767	0.1284	0.2827
																			199	-0.039	0.0891			768	0.4605	0.0219			199	0.0545	-0.0051			768	0.0505	0.396
																			200	0.111	0.3453			769	0.5235	0.3304			200	0.1033	-0.0604			769	0.0875	0.0971
																			201	-0.3797	0.6203			770	0.8031	0			201	0.1038	0.041			770	0.0692	-0.0083
																			202	-0.3921	0.6079			771	0.9858	0			202	0.0714	-0.0175			771	0.0902	0.0691
																			203	-0.3197	0.6803			772	0.0204	0			203	0.0171	0.0311			772	0.1208	-0.0705
																			204	-0.0235	0.1641			773	0.5949	-0.0963			204	0.2759	0.1989			773	0.1868	0.1991
																			205	-0.4284	0.5716			774	0.4224	-0.1312			205	0.0404	0.1762			774	0.1091	0.0987
																			206	-0.0329	-0.0036			775	0.4716	0.2712			206	0.0275	0.0566			775	0.0672	0.2535
																			207	-0.2982	0.0465			776	0.7719	0			207	-0.0048	0.1753			776	0.1617	-0.1732
																			208	-0.4085	0.5915			777	0.301	0.0786			208	0.03	0.1078			777	0.1637	0.1315
																			209	-0.1568	0.8432			778	0.5491	-0.0826			209	0.0664	0.0618			778	0.1009	0.2446
																			210	-0.1896	0.3267			779	0.3471	0.2264			210	0.0213	0.2185			779	0.0814	0.3949
																			211	0.0239	0.085			780	0.7052	0			211	0.0705	-0.1037			780	0.1378	0.3686
																			212	-0.2613	0.7387			781	0.5418	-0.1753			212	0.0629	0.2156			781	0.1417	0.4157
																			213	-0.1308	0.7902			782	0.6456	-0.0923			213	0.0277	0.0407			782	0.2208	0.3137
																			214	-0.3108	0.6892			783	0.8038	0			214	0.055	0.123			783	0.2228	0.364
																			215	-0.124	0.1576			784	0.727	-0.0956			215	0.0588	0.2138			784	0.1218	0.2307
																			216	-0.4253	0.5747			785	0.6494	-0.0544			216	0.0376	0.0163			785	0.1141	0.2814
																			217	-0.1041	0.2803			786	0.5248	-0.1373			217	0.0543	0.0659			786	0.1145	0.4347
																			218	-0.4712	0.5288			787	0.5837	-0.0652			218	0.0288	0.3158			787	0.1477	0.2657
																			219	-0.0441	0.2227			788	0.4378	-0.1582			219	0.0031	0.4035			788	0.0982	0.3053
																			220	-0.2712	0.7288			789	0.7349	0			220	0.0696	0.0921			789	0.2506	0.1132
																			221	-0.1642	0.3042			790	0.628	-0.2105			221	0.0085	0.0823			790	0.1948	0.2968
																			222	-0.1659	0.8341			791	0.2616	0			222	0.041	0.0931			791	0.1148	0.148
																			223	-0.4631	0.5369			792	0.8071	-0.083			223	0.0759	-0.0492			792	0.2396	0.2851
																			224	-0.0482	0.2228			793	0.7528	0			224	0.0395	0.045			793	0.1154	0.1304
																			225	-0.3935	0.6065			794	0.7101	0			225	0.0241	0.11			794	0.2167	0.2502
																			226	-0.1881	0.8119			795	0.4956	-0.3073			226	0.0353	0.1928			795	0.0955	0.092
																			227	-0.1113	0.5723			796	0.7667	0			227	0.0215	0.0302			796	0.104	0.0422
																			228	-0.2201	0.6707			797	0.4539	-0.2046			228	0.0223	-0.182			797	0.0781	-0.0069
																			229	-0.4737	0.5263			798	0.8148	0			229	0.0687	-0.363			798	0.1142	0.2921
																			230	-0.1016	0.5876			799	0.3817	0			230	0.0123	-0.0462			799	0.0563	0.025
																			231	-0.0537	0.9463			800	0.8462	0			231	0.0167	0.1496			800	0.136	-0.1697
																			232	-0.2082	0.7096			801	0.0536	0.1093			232	0.0097	0.0928			801	0.173	-0.1302
																			233	-0.4411	0.5589			802	1	0			233	-0.0068	-0.2956			802	0.3457	0.1637
																			234	-0.25	0.75			803	0.2834	0.2877			234	0.0334	-0.043			803	0.0948	0.0031
																			235	-0.1448	0.4581			804	1	0			235	0.0147	0.0072			804	0.1186	-0.0514
																			236	-0.218	0.6723			805	1	0			236	-0.159	-0.5151			805	0.2126	-0.2104
																			237	-0.3748	0.6252			806	0.3707	-0.4919			237	-0.0577	-0.3849			806	0.0847	-0.0566
																			238	-0.1671	0.8329			807	0.5569	0.1109			238	0.0179	0.2443			807	0.1258	-0.144
																			239	-0.3487	0.0506			808	0.3637	-0.3072			239	0.0645	-0.0209			808	0.3149	-0.2149
																			240	-0.1907	0.8093			809	0.4536	0.159			240	0.0037	-0.2303			809	0.3955	-0.027
																			241	-0.3845	0.6155			810	0.2629	0			241	0.0439	0.1282			810	0.0687	-0.2307
																			242	-0.0509	-0.1452			811	0.8509	0			242	0.0086	0.0226			811	0.1083	0.0483
																			243	-0.0433	0.4595			812	0.5603	-0.2705			243	0.04	0.0191			812	0.1713	-0.5651
																			244	-0.033	-0.118			813	1	0			244	0.0527	0.2165			813	0.1158	0.0293
																			245	-0.1234	0.8766			814	0.9195	-0.0805			245	0.0048	0.1057			814	0.1765	-0.2651
																			246	-0.0532	0.3163			815	1	0			246	0.0373	-0.5009			815	0.0426	-0.0209
																			247	-0.1111	0.4839			816	0.3747	-0.6253			247	0.0143	0.145			816	0.2261	0.394
																			248	-0.1763	0.3393			817	0.6049	0.2737			248	-0.0105	-0.0406			817	0.2299	0.0304
																			249	-0.0245	-0.1238			818	0.944	0			249	0.0218	-0.2114			818	0.0987	-0.2561
																			250	-0.3387	0.0686			819	0.077	0			250	0.0106	0.0898			819	0.0315	-0.0512
																			251	-0.0763	0.0405			820	0.9493	0			251	0.0339	-0.2387			820	0.1662	-0.1278
																			252	-0.3512	0.6488			821	0.4294	0			252	0.0245	-0.2977			821	-0.0083	-0.0241
																			253	-0.0539	0.2639			822	0.5919	0			253	0.0074	0.0414			822	0.0284	-0.1899
																			254	-0.2102	0.1174			823	0.6786	0			254	-0.0004	0.1427			823	0.0516	0.3766
																			255	-0.1905	0.0091			824	1	0			255	0.0559	0.6433			824	0.1091	-0.0188
																			256	-0.0694	0.1709			825	1	0			256	0.014	-0.3118			825	0.063	-0.2297
																			257	-0.4761	0.5239			826	0.7009	-0.2308			257	0.129	0.1067			826	0.1087	0.0125
																			258	-0.1739	0.4903			827	0.1131	-0.2574			258	-0.0267	-0.2298			827	0.0272	0.1522
																			259	-0.3321	0.6679			828	0.5168	0			259	0.0197	0.1619			828	0.1574	-0.1408
																			260	-0.0381	-0.1533			829	0.6131	-0.3869			260	0.0268	0.0657			829	0.1215	-0.2067
																			261	-0.1444	0.2978			830	0.4034	0			261	-0.0096	-0.1542			830	0.0182	0.0103
																			262	-0.1871	0.8129			831	0.2751	0			262	0.029	0.0196			831	0.0801	-0.1823
																			263	-0.4062	0.5938			832	0.3538	0.1149			263	-0.0131	0.0988			832	-0.006	0.0422
																			264	-0.1154	0.4069			833	0.9443	0			264	0.0676	-0.1257			833	0.2062	-0.115
																			265	-0.4026	0.5974			834	0.7516	0			265	-0.1369	-0.0637			834	0.0666	0.0583
																			266	-0.0743	0.6315			835	0.58	0			266	0.0187	0.1532			835	0.0397	-0.0306
																			267	-0.2058	0.3346			836	0.0818	-0.1299			267	0.0364	0.0156			836	0.0313	-0.0195
																			268	-0.0531	0.4541			837	0.604	0			268	0.0208	0.0032			837	0.0605	-0.0601
																			269	-0.0293	0.397			838	0.4487	0.2735			269	0.0072	0.1747			838	0.0705	-0.0109
																			270	-0.1402	0.8598			839	0.0876	-0.1219			270	-0.0169	-0.2427			839	-0.0179	0.038
																			271	-0.0297	0.9703			840	0.8915	0			271	0.0101	0.2455			840	0.038	0.1117
																			272	-0.1191	-0.099			841	0.012	0.2273			272	0.0363	0.0185			841	0.0353	-0.1255
																			273	-0.0241	0.3624			842	0.8756	0.03			273	-0.0826	0.3195			842	0.2607	-0.12
																			274	-0.4323	0.5677			843	1	0			274	-0.0653	-0.0456			843	0.7602	-0.2398
																			275	-0.1585	0.8045			844	1	0			275	0.003	0.1817			844	0.9437	0.0563
																			276	-0.2678	0.7322			845	1	0			276	0.0116	-0.071			845	1	0
																			277	-0.0721	0.9279			846	1	0			277	0.026	0.1169			846	0.209	0.1587
																			278	-0.0856	0.4981			847	1	0			278	0.0208	0.1661			847	0.0776	-0.0594
																			279	-0.2526	0.7474			848	1	0			279	-0.0351	0.0123			848	0.0996	-0.1193
																			280	-0.4405	0.5595			849	0.885	-0.115			280	0.0138	-0.0786			849	0.1942	0.0293
																			281	-0.3749	0.2084			850	0.9388	-0.0513			281	0.0392	-0.0105			850	0.2002	-0.3723
																			282	-0.219	0.1525			851	1	0			282	0.0149	-0.1263			851	0.0809	-0.147
																			283	-0.3716	0.6284			852	0.9587	0			283	0.0263	-0.0067			852	0.1425	-0.1094
																			284	-0.0203	-0.1756			853	0.2024	-0.5362			284	0.0334	-0.0636			853	0.0401	-0.1593
																			285	-0.078	0.087			854	1	0			285	-0.0056	0.1128			854	0.0722	0.0697
																			286	-0.1469	0.521			855	0.8281	0.1152			286	0.0001	-0.0263			855	0.0628	0.0566
																			287	-0.2931	0.7069			856	0.9878	0			287	0.0017	-0.1238			856	0.1423	0.0271
																			288	-0.2646	0.3182			857	1	0			288	0.0171	0.1642			857	0.1257	0.0877
																			289	-0.3034	0.1797			858	1	0			289	0.0196	0.2354			858	0.1178	0.1048
																			290	-0.4982	0.5018			859	0.9783	0			290	-0.0436	-0.0085			859	0.088	0.064
																			291	-0.1637	0.3204			860	0.8814	0.1186			291	0.0188	0.0736			860	0.188	0.1334
																			292	-0.2549	0.4742			861	0.8288	0.0784			292	0.0442	-0.3613			861	0.2074	-0.0661
																			293	-0.0661	0.2994			862	0.9558	0			293	0.0202	-0.0484			862	0.1212	0.0883
																			294	0.0717	0.1444			863	0.7647	0			294	0.0681	-0.0962			863	0.1125	-0.0865
																			295	0.0542	0.464			864	1	0			295	0.0344	0.2923			864	0.3184	-0.3334
																			296	-0.0503	0.4105			865	0.5705	0.0248			296	0.0406	-0.1725			865	0.6411	-0.3589
																			297	-0.0588	0.44			866	0.107	0			297	-0.0256	0.2695			866	0.0527	-0.0504
																			298	0.0137	0.8069			867	1	0			298	0.0827	0.1354			867	0.0794	0.3712
																			299	-0.079	0.2967			868	0.1739	-0.1923			299	0.029	0.0221			868	0.0461	-0.023
																			300	-0.152	0.2477			869	1	0			300	-0.0164	0.1114			869	0.1697	-0.1673
																			301	-0.0672	0.5435			870	-1	0			301	0.0053	0.0318			870	0.0586	0.1141
																			302	-0.0662	0.111			871	-0.324	0			302	0.0131	0.0465			871	0.0605	-0.007
																			303	-0.0332	0.0012			872	-1	0			303	0.0271	-0.049			872	0.0331	0.1
																			304	-0.14	0.4911			873	-1	0			304	0.0155	0.2464			873	0.0432	0.1003
																			305	-0.0152	0.1439			874	-1	0			305	0.01	0.2155			874	0.0345	0.11
																			306	-0.1586	0.8414			875	-1	0			306	-0.0285	0.2788			875	0.0454	0.0256
																			307	-0.1088	0.3246			876	-0.4323	0			307	0.0673	-0.0685			876	0.0653	0.0378
																			308	-0.0861	0.134			877	-1	0			308	-0.004	0.1213			877	0.0469	0.1033
																			309	-0.078	0.5944			878	-0.9589	0			309	0.0261	-0.0095			878	0.0484	0.0552
																			310	-0.199	0.0318			879	-0.4105	0.0265			310	0.0479	0.0568			879	0.0415	0.0946
																			311	-0.0764	0.2911			880	-1	0			311	-0.0628	-0.1929			880	0.0467	0.1277
																			312	-0.4735	0.5265			881	-1	0			312	0.033	0.1486			881	0.0708	0.1455
																			313	-0.0945	0.2599			882	-1	0			313	-0.0064	0.0771			882	0.0486	0.0985
																			314	0.0202	0.4872			883	-1	0			314	0.0602	0.1666			883	0.0505	0.0552
																			315	-0.0972	0.7846			884	-0.9478	0			315	-0.03	0.0472			884	0.0436	0.0151
																			316	-0.1468	0.2589			885	-0.3857	0			316	0.048	-0.0488			885	0.0506	0.0593
																			317	-0.084	0.916			886	-1	0			317	0.0114	-0.0083			886	0.0398	0.1203
																			318	-0.0077	0.835			887	-1	0			318	0.0157	0.2552			887	0.0583	0.014
																			319	-0.0087	0.4258			888	-0.0058	0			319	0.0392	0.0438			888	0.0458	0.0534
																			320	-0.2346	0.7654			889	-1	0			320	0.0384	0.0941			889	0.0496	0.1026
																			321	-0.0844	0.6193			890	-0.4869	0			321	0.0539	-0.0558			890	0.0456	0.0853
																			322	-0.0583	0.5605			891	-0.8933	0			322	0.0306	0.1766			891	0.0424	0.0329
																			323	-0.0391	0.7674			892	-0.7161	0			323	-0.0074	0.1065			892	0.0456	0.0226
																			324	-0.0882	0.5454			893	-0.6752	0			324	0.0245	0.1471			893	0.0571	0.022
																			325	-0.2654	0.7346			894	-0.8864	0			325	0.0407	0.1407			894	0.0517	0.0128
																			326	-0.131	0.3197			895	-0.4967	-0.3892			326	0.0354	0.0152			895	0.0242	0.1284
																			327	-0.1216	0.626			896	-0.2305	0			327	0.0149	0.1338			896	0.0372	0.0247
																			328	-0.1188	0.1582			897	-0.7491	0			328	0.0459	0.1409			897	0.0478	-0.0465
																			329	-0.1849	0.7045			898	-0.341	0			329	0.0563	-0.1639			898	0.0361	0.004
																			330	-0.0251	0.2658			899	-0.3609	0			330	0.0201	0.4095			899	0.0538	0.0015
																			331	-0.1927	0.5947			900	-0.3137	0			331	-0.0137	0.0811			900	0.0409	0.0335
																			332	-0.0854	0.7787			901	0.1083	0			332	0.038	0.1817			901	0.0359	-0.0096
																			333	-0.162	0.4815			902	0.0624	-0.1216			333	0.0179	-0.1089			902	0.0492	0.1647
																			334	-0.0565	0.6002			903	-0.0499	-0.1367			334	0.1183	0.0853			903	-0.0443	0.1111
																			335	-0.4385	0.5615			904	0.1514	0			335	0.0414	-0.0207			904	0.0824	-0.0033
																			336	-0.0992	0.0621			905	0.0257	-0.2077			336	-0.0068	-0.2135			905	0.0034	0.2939
																			337	-0.2883	0.7117			906	0.1235	0			337	0.0307	0.0243			906	0.0328	-0.0342
																			338	-0.0417	0.3071			907	-0.249	0			338	0.0316	0.1647			907	0.033	0.3497
																			339	-0.1426	0.5176			908	-0.0211	0			339	-0.0016	-0.2181			908	0.0118	-0.0172
																			340	-0.2745	0.7255			909	0.0616	0			340	0.0309	0.0395			909	-0.0058	0.2057
																			341	-0.0623	0.8566			910	-0.2598	0			341	-0.0246	-0.4327			910	0.0131	0.2311
																			342	-0.1261	0.3624			911	-0.0727	0			342	0.0102	0.1131			911	0.0115	0.3032
																			343	-0.201	0.1314			912	-0.2144	0			343	-0.0992	0.3846			912	-0.0188	0.1213
																			344	-0.1909	0.2686			913	-0.0868	0			344	0.0291	0.1082			913	-0.0504	0.0009
																			345	-0.055	0.1242			914	0.0275	0			345	0.0456	0.0275			914	-0.0048	0.2179
																			346	-0.0832	0.6508			915	0.292	0			346	-0.1014	0.111			915	-0.0195	0.0641
																			347	-0.1114	0.1395			916	-0.1742	-0.2073			347	0.0237	-0.3332			916	-0.0475	0.0162
																			348	-0.2425	0.7575			917	0.2081	-0.1047			348	0.0207	0.2356			917	-0.0325	0.0993
																			349	-0.1458	0.8321			918	0.0382	0			349	0.0288	0.119			918	-0.0594	0.0555
																			350	-0.0924	0.4751			919	0.0795	-0.2136			350	-0.0027	0.0869			919	-0.0202	-0.0081
																			351	-0.0126	0.0688			920	-0.1296	-0.0903			351	-0.0827	0.1777			920	-0.0039	-0.0967
																			352	-0.259	0.741			921	0.1951	0			352	0.0033	0.1899			921	-0.0039	-0.082
																			353	-0.1295	0.4503			922	0.0485	0			353	0.046	0.0965			922	0.0674	0.0507
																			354	0.004	0.1314			923	-0.4978	0			354	-0.0046	-0.1561			923	0.0725	0.1355
																			355	-0.049	0.4903			924	0.0657	0.1338			355	0.0659	0.3056			924	0.0061	-0.0161
																			356	-0.2462	0.7538			925	0.2552	0.0873			356	0.0544	-0.1815			925	-0.0227	-0.0341
																			357	-0.131	0.734			926	-0.5477	0.0187			357	-0.0434	0.527			926	0.0292	0.0197
																			358	-0.1255	0.6262			927	-0.0287	0			358	0.0621	0.3515			927	0.0023	-0.0401
																			359	-0.1047	0.3776			928	-0.4634	0			359	-0.104	0.1198			928	0.0345	0.0473
																			360	-0.1195	0.8805			929	-0.5925	0			360	0.1875	0.1369			929	-0.0156	-0.1313
																			361	-0.1885	0.8115			930	0.1015	0			361	-0.0903	-0.2062			930	0.0249	0.1691
																			362	-0.1592	0.4315			931	-1	0			362	0.064	0.0734			931	0.0444	0.2954
																			363	-0.0807	-0.1059			932	-0.0747	0.2644			363	0.3063	0.5896			932	0.037	0.1285
																			364	-0.1418	0.1849			933	-1	0			364	0.029	-0.0159			933	0.0371	-0.0438
																			365	-0.0678	-0.0505			934	-0.4651	0			365	0.0297	0.1929			934	0.0084	0.0674
																			366	-0.0898	0.7218			935	-0.4711	0			366	0.1306	0.0705			935	0.0081	0.0765
																			367	0.1519	0.2648			936	0.1254	0			367	0.2237	0.2246			936	0.0166	-0.009
																			368	-0.0993	0.4558			937	-0.4054	0			368	0.0146	-0.0828			937	0.0398	0.0334
																			369	-0.1684	0.5191			938	-0.7884	0			369	0.0072	0.2493			938	-0.0086	0.1905
																			370	0.014	0.4834			939	-0.7955	-0.0152			370	0.0445	-0.0334			939	0.0253	0.0522
																			371	-0.1642	0.8358			940	-1	0			371	0.0451	0.0054			940	0.0016	0.1999
																			372	0.0122	0.818			941	-0.628	0.372			372	0.0295	0.0184			941	0.0048	0.8863
																			373	-0.1583	0.285			942	-0.7402	0			373	0.0087	0.0827			942	0.0198	0.2779
																			374	-0.1176	0.4878			943	-0.4797	-0.4724			374	0.0209	-0.0102			943	0.0033	0.0062
																			375	-0.1019	0.0585			944	-1	0			375	-0.0207	0.0407			944	0.0432	0.0787
																			376	-0.4561	0.5439			945	-0.3599	0.4175			376	-0.0085	0.0166			945	0.0443	0.1279
																			377	0.1164	0.1801			946	-1	0			377	-0.0425	-0.3387			946	0.0637	-0.0464
																			378	0.0841	0.5921			947	-0.7433	-0.1863			378	0.114	-0.1525			947	0.045	0.1975
																			379	-0.0091	0.5085			948	-0.6433	0			379	0.0139	0.3908			948	0.0223	0.136
																			380	-0.1958	0.6589			949	-0.846	-0.154			380	-0.0002	0.1123			949	-0.0587	-0.1546
																			381	-0.3813	0.6187			950	0.1982	0			381	-0.065	0.5618			950	0.1331	0.3188
																			382	-0.2299	0.4762			951	-0.4815	-0.3755			382	0.0218	0.16			951	-0.0009	-0.1032
																			383	-0.3537	0.6463			952	-0.434	-0.4796			383	0.0112	-0.0961			952	0.0112	-0.1249
																			384	0.2142	-0.1174			953	-0.4303	0.0331			384	0.0484	0.0395			953	0.0086	-0.0629
																			385	0.2388	-0.4566			954	-0.2476	-0.359			385	0.0471	0.1866			954	-0.0571	0.0261
																			386	0.2489	-0.3913			955	-0.5602	0.4398			386	0.0323	0.1495			955	-0.0426	0.5112
																			387	0.2717	-0.3703			956	-1	0			387	0.0481	-0.0328			956	-0.0382	-0.3029
																			388	0.2838	0.1284			957	-0.4308	0.1378			388	0.0249	0.2803			957	-0.1525	-0.1343
																			389	0.0916	-0.3124			958	-1	0			389	0.0049	0.1924			958	0.2167	-0.299
																			390	0.3017	-0.3873			959	-1	0			390	0.0083	-0.3185			959	-0.1727	-0.0161
																			391	0.1299	-0.3928			960	-0.8083	0.1917			391	0.0511	0.003			960	0.0663	-0.6661
																			392	0.3732	-0.2879			961	-0.5514	0.4486			392	0.021	0.0684			961	-0.5332	-0.4356
																			393	0.4077	-0.4269			962	-0.7317	0.2683			393	0.06	0.0367			962	0.0529	0.0223
																			394	0.2219	-0.4613			963	-1	0			394	-0.0316	-0.0825			963	0.4913	0
																			395	0.0852	-0.1928			964	-0.3827	0.4113			395	0.018	-0.0849			964	0.0061	0.2352
																			396	0.2843	-0.4239			965	-1	0			396	-0.0112	0.0489			965	-0.0787	-0.0998
																			397	0.4724	-0.4809			966	-0.7459	0.2541			397	0.0381	0.2325			966	0.0456	-0.3352
																			398	0.3453	-0.4645			967	-0.7473	0.2527			398	0.0007	0.1151			967	0.0346	-0.066
																			399	0.1488	-0.3639			968	-0.8039	0.1961			399	0.0202	-0.2028			968	0.2051	0
																			400	0.2168	-0.486			969	-0.4993	0.3391			400	-0.0328	-0.0162			969	-0.174	-0.7494
																			401	0.2298	-0.4714			970	-1	0			401	0.0266	-0.0564			970	0.047	-0.3434
																			402	0.301	-0.5662			971	-1	0			402	0.0783	-0.3249			971	0.0321	-0.3285
																			403	0.3777	-0.4143			972	-1	0			403	0.0029	-0.349			972	-0.2465	-0.5129
																			404	0.5024	-0.4423			973	-1	0			404	0.0333	0.0464			973	0.0382	0.0299
																			405	0.2786	-0.5348			974	-1	0			405	0.061	-0.1082			974	-0.0238	-0.1868
																			406	0.032	0.0795			975	-1	0			406	-0.0268	-0.2139			975	-0.1373	-0.3763
																			407	0.082	-0.3569			976	-0.6581	0.2391			407	-0.0003	-0.1259			976	-0.2182	-0.6795
																			408	-0.0901	-0.424			977	-0.5009	0.4991			408	0.0003	0.0882			977	-0.4728	0.4112
																			409	0.1122	-0.5484			978	-1	0			409	0.0531	-0.1571			978	-0.1316	0.4115
																			410	0.3756	-0.4989			979	-0.354	0			410	0.0471	-0.1185			979	0.0725	-0.0934
																			411	0.257	-0.2335			980	-0.5521	-0.4443			411	0.0383	0.114			980	0.163	-0.3448
																			412	0.429	-0.4594			981	-1	0			412	0.0098	-0.0452			981	0.38	-0.01
																			413	0.3748	-0.5031			982	-0.8257	0.1743			413	0.0445	0.0878			982	-0.0884	-0.0445
																			414	-0.0415	-0.4133			983	-0.5429	0.4571			414	-0.003	-0.0178			983	-0.2057	-0.0323
																			415	-0.1966	-0.2251			984	-0.3402	0.3356			415	0.0043	0.0873			984	0.0866	-0.3953
																			416	-0.1147	0.0117			985	-0.3217	0.1577			416	0.0019	0.224			985	-0.3917	-0.4807
																			417	0.0535	0.082			986	-1	0			417	0.0115	0.6168			986	0.0299	-0.0917
																			418	-0.1098	-0.4431			987	-1	0			418	0.021	0.4481			987	-0.0643	0.0954
																			419	-0.1883	-0.1221			988	-1	0			419	-0.0525	-0.1326			988	-0.0531	-0.0228
																			420	0.1037	-0.0068			989	-1	0			420	0.0322	0.2591			989	-0.0358	0.6095
																			421	-0.3689	-0.3216			990	-0.4684	0.0557			421	-0.03	0.1375			990	0.0561	0.2895
																			422	0.0642	-0.5715			991	-0.6853	0.3147			422	-0.0105	-0.0148			991	0.0213	0.5633
																			423	-0.1162	-0.4159			992	-1	0			423	-0.0344	-0.2813			992	-0.0234	0.3593
																			424	0.0018	-0.1864			993	-1	0			424	0.0221	0.0945			993	0.0554	0.1573
																			425	-0.2071	-0.7183			994	-0.8652	0.1348			425	-0.0276	0.1677			994	0.1603	0.1651
																			426	-0.0421	-0.4067			995	-1	0			426	-0.0142	0.1113			995	0.0096	0.1894
																			427	-0.4065	-0.5935			996	-1	0			427	0.0027	-0.0304			996	0.0309	0.212
																			428	0.2217	-0.2772			997	-1	0			428	-0.0396	0.0623			997	0.0329	-0.4344
																			429	0.2408	-0.4267			998	-0.8129	-0.1871			429	0.0374	0.1131			998	0.0664	-0.0131
																			430	-0.4088	-0.5912			999	-1	0			430	-0.0223	0.2083			999	0.0276	0.3293
																			431	-0.1883	-0.543			1000	-1	0			431	0.0548	0.0337			1000	-0.0487	0.1784
																			432	-0.0795	-0.6749			1001	-0.965	0.035			432	0.0282	0.0011			1001	0.0465	0.1694
																			433	0.0055	-0.8715			1002	-0.6079	0.0415			433	0.0523	-0.7939			1002	-0.1304	0.0646
																			434	-0.0543	-0.4699			1003	-0.2838	0.2419			434	-0.1584	-0.4583			1003	0.0663	-0.2749
																			435	-0.0072	-0.8143			1004	-0.2241	0			435	0.0163	-0.3412			1004	0.0469	-0.1496
																			436	-0.2185	-0.7815			1005	-1	0			436	0.0401	-0.3279			1005	-0.017	0.193
																			437	-0.1266	-0.8728			1006	-1	0			437	-0.0277	0.0778			1006	0.1274	-0.2022
																			438	-0.1211	-0.8789			1007	-0.6733	0.3113			438	0.0295	-0.1345			1007	0.1171	0.3781
																			439	-0.0445	-0.39			1008	-1	0			439	-0.0069	-0.1191			1008	0.1192	-0.2233
																			440	-0.1073	-0.7544			1009	-0.0803	0			440	0.0205	-0.6114			1009	0.0291	-0.3404
																			441	-0.0036	-0.7084			1010	-0.9718	0.0282			441	-0.0041	-0.3254			1010	0.0505	0.2083
																			442	-0.1413	-0.6948			1011	-1	0			442	-0.1291	-0.5696			1011	0.0988	-0.0878
																			443	-0.1026	-0.34			1012	-0.5877	0			443	0.0845	-0.1779			1012	0.0576	0.0987
																			444	-0.0711	-0.2157			1013	-1	0			444	0.0281	-0.3606			1013	0.072	0.1936
																			445	-0.1321	-0.6414			1014	-1	0			445	0.0042	-0.1224			1014	0.0775	0.1737
																			446	-0.1342	0.0799			1015	-0.8291	0.1709			446	0.0678	-0.1928			1015	0.0143	0.2797
																			447	-0.4574	-0.5426			1016	-0.5713	-0.4287			447	-0.0649	-0.5139			1016	0.035	0.1694
																			448	-0.1976	0.1722			1017	-1	0			448	-0.0503	0.0038			1017	0.0486	0.1568
																			449	0.1331	-0.6424			1018	-0.1849	0			449	0.0741	0.0761			1018	0.1452	-0.0463
																			450	0.0316	-0.7743			1019	-0.4392	0.0159			450	0.0228	-0.0064			1019	0.2704	0.4516
																			451	0.2401	-0.299			1020	-1	0			451	0.2598	-0.1488			1020	0.0208	-0.1761
																			452	-0.2229	-0.7771			1021	-0.4717	0.5283			452	0.0037	-0.506			1021	-0.023	0.032
																			453	-0.0464	-0.9536			1022	-0.8643	0.1357			453	-0.0027	-0.2662			1022	0.0134	0.2939
																			454	-0.2003	-0.7997			1023	-0.4903	0.5097			454	-0.0284	-0.2492			1023	0.2162	0.0284
																			455	-0.1144	-0.3194			1024	-0.3838	0.3661			455	0.0058	0.0757			1024	-0.0068	0.071
																			456	-0.0207	-0.2391			1025	-0.6451	0.3549			456	0.0065	-0.2646			1025	0.0341	0.1033
																			457	0.0158	-0.6093			1026	-0.8011	0.1989			457	0.0481	-0.1569			1026	0.0051	0.1034
																			458	-0.046	-0.3832			1027	-1	0			458	0.0408	-0.1207			1027	0.0404	0.0967
																			459	0.0173	-0.3017			1028	-1	0			459	0.0281	-0.0948			1028	0.047	-0.168
																			460	-0.1994	-0.8006			1029	-0.5355	0.4645			460	0.022	-0.1531			1029	-0.0399	0.3377
																			461	-0.0102	-0.5608			1030	-1	0			461	0.0147	-0.0603			1030	0.0865	-0.1416
																			462	-0.0351	-0.9649			1031	-0.4849	0.5151			462	0.0058	-0.0254			1031	-0.12	0.0811
																			463	-0.2191	-0.5233			1032	-0.417	0.583			463	0.0429	-0.1116			1032	0.0069	0.3714
																			464	-0.0206	-0.6472			1033	-0.6046	0.3954			464	0.0636	-0.1073			1033	0.0269	0.3
																			465	-0.1476	-0.8524			1034	-0.5488	0.4512			465	0.0204	-0.2625			1034	0.0272	0.057
																			466	0.032	-0.655			1035	-0.7509	-0.2491			466	0.036	-0.2787			1035	0.1085	-0.432
																			467	-0.0797	-0.3314			1036	-1	0			467	0.027	0.0377			1036	0.0647	0.1045
																			468	-0.0643	-0.9357			1037	-1	0			468	0.0786	-0.4684			1037	0.0346	0.2663
																			469	-0.2775	-0.127			1038	-1	0			469	0.0068	0.0902			1038	0.1493	0.0755
																			470	0.1424	-0.7491			1039	-1	0			470	0.3729	-0.4598			1039	0.059	0.2519
																			471	-0.179	-0.4169			1040	-1	0			471	0.0767	-0.463			1040	0.0139	-0.2845
																			472	-0.2397	-0.7603			1041	-0.69	0.31			472	0.0468	-0.3645			1041	0.0639	-0.0123
																			473	-0.0608	-0.7195			1042	-0.6293	0.0589			473	0.0568	-0.2574			1042	0.0584	0.1057
																			474	-0.3221	-0.3761			1043	-1	0			474	0.0703	-0.0125			1043	0.0888	-0.1472
																			475	-0.4249	-0.4587			1044	-0.8611	0.1389			475	0.011	-0.2025			1044	0.0154	-0.0438
																			476	0.0308	-0.2315			1045	-1	0			476	0.0909	-0.3489			1045	0.0278	0.1517
																			477	0.0193	-0.1477			1046	-1	0			477	0.0453	-0.2995			1046	0.0625	-0.0982
																			478	-0.1755	-0.5548			1047	-0.4473	0.1979			478	0.0488	-0.2765			1047	0.0362	0.22
																			479	-0.1784	-0.1935			1048	-1	0			479	-0.0148	-0.0095			1048	0.0349	0.1479
																			480	-0.2577	-0.1349			1049	-0.8663	0			480	0.1338	-0.2283			1049	0.0679	-0.0239
																			481	-0.0931	-0.7818			1050	-1	0			481	-0.0033	-0.0932			1050	0.0472	0.0924
																			482	-0.1753	-0.2157			1051	-1	0			482	0.066	0.4788			1051	0.0156	0.1504
																			483	-0.0879	0.1534			1052	-0.791	-0.0053			483	0.0647	0.1165			1052	0.041	0.1572
																			484	-0.3314	-0.6377			1053	-0.5069	0.4931			484	0.071	0.0944			1053	0.0639	0.0049
																			485	-0.0519	-0.4319			1054	-0.9932	0.0068			485	0.0407	0.1219			1054	-0.0203	0.1633
																			486	-0.2377	-0.246			1055	-1	0			486	0.0381	0.202			1055	0.0313	0.2126
																			487	-0.0894	-0.425			1056	-1	0			487	0.0205	0.0838			1056	0.0455	0.2088
																			488	-0.0548	-0.3246			1057	-1	0			488	0.0089	0.0164			1057	-0.0463	0.0629
																			489	-0.0125	-0.0202			1058	-1	0			489	0.1604	0.1193			1058	0.1202	-0.0833
																			490	-0.2575	-0.6951			1059	-0.7209	-0.2791			490	0.0192	-0.0889			1059	0.0477	-0.1326
																			491	-0.4097	-0.5903			1060	-1	0			491	-0.0386	-0.2942			1060	-0.0112	0.3692
																			492	-0.355	-0.4767			1061	-0.6989	0.1287			492	0.015	-0.0086			1061	0.033	-0.1301
																			493	-0.1647	0.136			1062	-1	0			493	-0.01	0.2995			1062	0.0681	-0.2586
																			494	-0.212	-0.2127			1063	-1	0			494	-0.0012	-0.0843			1063	0.0042	0.1561
																			495	-0.4215	-0.5785			1064	-0.7962	0.2038			495	0.093	-0.2535			1064	0.0124	0.016
																			496	-0.3164	-0.6836			1065	-1	0			496	0.0085	-0.4064			1065	-0.0745	0.0031
																			497	-0.3521	-0.6479			1066	-1	0			497	0.0321	-0.1365			1066	0.0035	0.1068
																			498	-0.4854	-0.5146			1067	-1	0			498	0.0359	-0.4406			1067	0.0049	-0.431
																			499	-0.3344	-0.6113			1068	-1	0			499	0.0304	-0.6433			1068	0.0051	0.0118
																			500	-0.3871	-0.6129			1069	-0.4637	0.5363			500	0.0352	-0.1012			1069	0.028	0.0568
																			501	-0.053	0.1121			1070	-0.5032	0			501	0.0455	0.0942			1070	-0.1261	0.87
																			502	-0.2032	0.0533			1071	-1	0			502	0.0189	-0.0133			1071	-0.008	-0.0955
																			503	-0.1204	-0.266			1072	-0.3194	0.5854			503	0.0161	0.1443			1072	-0.0221	-0.1484
																			504	-0.0454	-0.2042			1073	-0.6903	-0.3097			504	0.0314	0.039			1073	-0.0048	-0.1445
																			505	-0.2231	-0.6906			1074	-1	0			505	0.0311	0.0542			1074	0.0464	-0.1118
																			506	-0.0104	-0.6504			1075	-0.7055	0.2945			506	-0.007	0.0764			1075	-0.0179	0.118
																			507	-0.0481	-0.3467			1076	-1	0			507	0.0264	-0.2461			1076	0.008	0.0039
																			508	-0.1996	-0.8004			1077	-1	0			508	-0.0178	-0.0073			1077	0.0061	0.0449
																			509	-0.0144	-0.6608			1078	-1	0			509	0.051	-0.0425			1078	0.0835	-0.297
																			510	-0.1834	-0.6152			1079	-1	0			510	0.0008	-0.1685			1079	0.005	0.0825
																			511	0.0005	-0.5945			1080	-1	0			511	-0.0158	-0.4159			1080	0.0514	0.0771
																			512	-0.0132	-0.9868			1081	-1	0			512	0.0249	-0.0417			1081	-0.0183	-0.114
																			513	-0.226	-0.774			1082	0.1101	0			513	0.0167	-0.254			1082	0.0649	-0.2608
																			514	-0.0551	-0.8846			1083	-1	0			514	-0.0151	-0.1553			1083	-0.005	-0.3265
																			515	0.0132	-0.7489			1084	-1	0			515	0.0444	-0.3163			1084	0.0754	-0.1613
																			516	-0.009	-0.7763			1085	-0.5996	0.2485			516	0.0094	-0.1324			1085	0.0214	0.1113
																			517	0.0461	-0.525			1086	-1	0			517	0.0336	-0.2297			1086	0.0503	-0.037
																			518	-0.1309	0.2446			1087	-0.5149	0.4012			518	-0.0018	0.1274			1087	0.0031	-0.0606
																			519	0.118	0.0342			1088	-1	0			519	0.0587	-0.0574			1088	-0.0185	-0.316
																			520	0.3672	-0.621			1089	-0.3834	-0.3648			520	0.2213	-0.0571			1089	0.0264	-0.4085
																			521	0.124	-0.411			1090	-1	0			521	0.0625	-0.1333			1090	-0.0333	0.2675
																			522	0.2401	-0.7206			1091	-0.3681	-0.0271			522	0.0514	0.0123			1091	0.0822	-0.0554
																			523	-0.1283	-0.2652			1092	-1	0			523	-0.0155	0.0609			1092	-0.0073	-0.3537
																			524	-0.4189	-0.5811			1093	-1	0			524	0.0068	-0.0113			1093	0.0314	-0.195
																			525	-0.199	-0.801			1094	-0.7002	-0.0891			525	0.0128	-0.2482			1094	-0.1612	0.7907
																			526	-0.1374	-0.6371			1095	-0.5277	-0.0204			526	-0.0087	-0.1215			1095	0.0097	-0.0194
																			527	-0.2675	-0.2405			1096	-1	0			527	-0.018	-0.1918			1096	0.0076	-0.0666
																			528	-0.085	-0.153			1097	-1	0			528	0.0382	-0.0008			1097	0.0207	-0.1587
																			529	-0.2052	-0.7948			1098	-1	0			529	0.0425	-0.1776			1098	0.0206	-0.126
																			530	-0.1586	-0.7908			1099	-1	0			530	-0.0174	0.1977			1099	0.0242	-0.1151
																			531	-0.1942	-0.8058			1100	-1	0			531	0.0135	0.0506			1100	0.0311	-0.1944
																			532	-0.106	-0.894			1101	-1	0			532	0.0363	-0.1216			1101	-0.0509	-0.1374
																			533	-0.4504	-0.5496			1102	-1	0			533	0.0455	0.1097			1102	-0.0568	-0.0927
																			534	-0.0148	-0.9851			1103	-0.7747	0			534	0.0593	0.236			1103	0.0017	-0.0936
																			535	-0.0286	-0.1891			1104	-1	0			535	0.0309	0.0771			1104	0.0598	-0.1129
																			536	0	-1			1105	-1	0			536	-0.0408	0.002			1105	0.0327	0.0441
																			537	-0.3578	-0.2413			1106	-1	0			537	0.1487	0.2297			1106	-0.0301	-0.1906
																			538	0.2064	-0.4313			1107	-0.7654	0.2346			538	0.0124	-0.288			1107	0.0358	-0.066
																			539	-0.0454	-0.5672			1108	-1	0			539	0.0366	0.0896			1108	-0.0133	-0.1817
																			540	-0.1407	-0.3925			1109	-1	0			540	0.0429	-0.0397			1109	0.0817	-0.092
																			541	-0.1436	0.131			1110	-1	0			541	-0.0189	0.3243			1110	0.0327	0.1623
																			542	-0.0645	-0.0464			1111	-1	0			542	0.0027	-0.0259			1111	-0.0291	-0.1332
																			543	-0.1241	-0.8759			1112	-1	0			543	0.0329	0.1123			1112	0.0194	0.1026
																			544	-0.0732	-0.358			1113	-1	0			544	0.0631	0.0978			1113	0.0469	0.0637
																			545	-0.1265	-0.7564			1114	-0.6304	0.3696			545	0.057	0.119			1114	0.0122	-0.174
																			546	-0.1512	-0.7406			1115	-1	0			546	-0.0185	0.1575			1115	0.0262	0.081
																			547	-0.2191	0.1111			1116	-0.5337	0.4663			547	0.0304	0.1478			1116	0.0482	-0.1687
																			548	-0.2623	-0.7377			1117	-1	0			548	0.0516	-0.0093			1117	0.028	0.0879
																			549	-0.246	-0.3363			1118	-0.6426	-0.1898			549	-0.0631	0.3143			1118	-0.0444	-0.6424
																			550	-0.0342	0.1905			1119	-1	0			550	0.0008	0.065			1119	0.0334	0.0701
																			551	-0.0326	0.0779			1120	-1	0			551	-0.0157	-0.0169			1120	-0.0049	0.1162
																			552	-0.1745	-0.3262			1121	-1	0			552	0.0247	0.03			1121	0.0324	-0.014
																			553	-0.0609	-0.0871			1122	-1	0			553	0.0219	-0.1124			1122	0.0522	-0.0084
																			554	-0.0542	-0.5998			1123	-0.313	0			554	0.0476	0.1128			1123	-0.0028	-0.1498
																			555	-0.0182	-0.2589			1124	-1	0			555	0.0725	0.0813			1124	0.0686	-0.2377
																			556	0.0919	-0.1134			1125	-1	0			556	0.2186	-0.3527			1125	-0.0242	-0.3386
																			557	-0.014	-0.4677			1126	-1	0			557	0.1362	-0.1222			1126	0.0689	0.0026
																			558	0.165	-0.5901			1127	-1	0			558	0.1354	-0.2397			1127	0.0371	0.2043
																			559	0.0131	-0.1689			1128	-1	0			559	0.1184	0.1558			1128	0.048	-0.1823
																			560	0.1853	-0.0724			1129	-0.7656	0.2344			560	0.1775	-0.0691			1129	-0.004	-0.2733
																			561	0.1065	-0.6954			1130	-0.6082	-0.3918			561	0.1486	-0.08			1130	0.01	-0.3185
																			562	0.3504	0.0668			1131	-0.8238	-0.1762			562	0.2844	-0.1027			1131	-0.0064	0.1327
																			563	0.3546	-0.2454			1132	-1	0			563	0.4528	-0.5245			1132	0.009	-0.0317
																			564	0.0403	-0.3348			1133	-0.9195	0.0805			564	0.0307	0.0043			1133	0.0317	0.01
																			565	-0.0587	-0.0237			1134	-1	0			565	0.0407	0.0373			1134	0.0037	-0.2157
																			566	-0.259	-0.1556			1135	-1	0			566	0.0086	-0.0137			1135	-0.0318	0.0007
																			567	-0.0669	-0.0861			1136	-0.5412	0.4588			567	-0.0774	0.0737			1136	0.0108	0.1131
																			568	-0.0849	-0.2115			1137	-1	0			568	-0.0868	-0.0623			1137	0.048	0.0463
																			569	-0.1238	-0.3674			1138	-0.5054	-0.4946			569	0.0225	-0.1799			1138	-0.0213	0.0682
																								1139	-0.0908	0								1139	0.02	-0.2623
																								1140	-0.4133	0.5867								1140	0.0389	-0.1145
																								1141	-1	0								1141	0.0219	0.2673
																								1142	-1	0								1142	0.0085	0.1905
																								1143	-0.8276	-0.1724								1143	0.0109	-0.0854
																								1144	-0.3568	-0.1072								1144	0.0165	-0.1445
																								1145	-1	0								1145	0.0243	0.0168
																								1146	-1	0								1146	0.0503	0.2237
																								1147	-1	0								1147	0.0326	-0.3153
																								1148	-0.5859	0.0538								1148	0.0168	0.0859
																								1149	-1	0								1149	0.0886	-0.1398
																								1150	-1	0								1150	0.0564	-0.1211
																								1151	-1	0								1151	-0.0147	-0.1
																								1152	-1	0								1152	-0.0493	0.0592
																								1153	-1	0								1153	0.048	-0.0354
																								1154	-0.5032	0.4968								1154	0.0419	-0.0393
																								1155	-0.7386	-0.2614								1155	0.0271	-0.2224
																								1156	-0.5527	-0.3168								1156	0.0419	0.0088
																								1157	-1	0								1157	-0.1957	-0.6102
																								1158	-1	0								1158	0.1596	0.0249
																								1159	-0.4346	0.0732								1159	-0.0935	0.438
																								1160	-1	0								1160	-0.0876	-0.3357
																								1161	-1	0								1161	0.0308	-0.0466
																								1162	-1	0								1162	-0.0704	0.5226
																								1163	-1	0								1163	0.0045	0.209
																								1164	-1	0								1164	0.0473	-0.0359
																								1165	-1	0								1165	0.0351	-0.2502
																								1166	-1	0								1166	0.0314	-0.2432
																								1167	-1	0								1167	0.0847	0.0339
																								1168	-1	0								1168	0.0228	0.1742
																								1169	-1	0								1169	-0.004	0.053
																								1170	-1	0								1170	-0.0103	0.2317
																								1171	-0.7574	0.2426								1171	0.0604	-0.1304
																								1172	-0.4011	0.5989								1172	0.0064	-0.4532
																								1173	-0.7517	0.2483								1173	-0.0083	0.262
																								1174	-1	0								1174	0.0296	0.2855
																								1175	-0.7367	0.2633								1175	0.0358	0.0644
																								1176	-0.5666	0.4334								1176	-0.0571	0.2741
																								1177	-0.1715	0.2288								1177	-0.0004	0.2887
																								1178	-1	0								1178	0.0505	-0.0459
																								1179	-1	0								1179	0.1372	0.2701
																								1180	-1	0								1180	0.0394	-0.024
																								1181	-1	0								1181	-0.0028	0.0418
																								1182	-0.606	-0.394								1182	0.0152	0.178
																								1183	-1	0								1183	0.0136	-0.2808
																								1184	-0.0137	0								1184	0.017	0.0031
																								1185	-1	0								1185	0.0018	0.165
																								1186	-1	0								1186	0.0349	-0.0462
																								1187	-0.0224	0								1187	0.0304	-0.0719
																								1188	-0.464	0.4626								1188	0.0306	0.0038
																								1189	-0.3807	0								1189	0.0305	-0.0098
																								1190	-0.8036	0								1190	0.0091	0.0055
																								1191	-0.1535	0								1191	0.0188	-0.0066
																								1192	-0.8363	0.1637								1192	-0.0086	0.1198
																								1193	-0.5933	0								1193	0.0238	-0.2343
																								1194	-0.3412	0								1194	-0.0205	0.1152
																								1195	-0.984	0								1195	-0.1132	-0.2649
																								1196	-1	0								1196	-0.0062	0.1879
																								1197	-1	0								1197	-1	0
																								1198	-1	0								1198	0.0055	0.0993
																								1199	-1	0								1199	0.082	-0.2107
																								1200	-0.7248	0.2752								1200	-0.0617	-0.2473
																								1201	-1	0								1201	0.005	-0.1068
																								1202	-1	0								1202	-0.0588	0.045
																								1203	-1	0								1203	0.04	-0.188
																								1204	-1	0								1204	-0.0236	0.2591
																								1205	-1	0								1205	-0.0328	-0.2582
																								1206	-1	0								1206	-0.0008	0.0508
																								1207	-1	0								1207	-0.0928	0.1509
																								1208	-0.7466	0								1208	0.0577	-0.2644
																								1209	-1	0								1209	0.0256	0.1655
																								1210	-1	0								1210	0.0207	0.0458
																								1211	-1	0								1211	0.0046	-0.0068
																								1212	-0.7019	0.2981								1212	0.0405	0.0273
																								1213	-0.284	0								1213	0.0485	-0.1248
																								1214	-0.5221	-0.4454								1214	0.0262	0.0487
																								1215	-0.9367	-0.0169								1215	-0.0283	0.2514
																								1216	-0.4299	0								1216	0.0815	0.2998
																								1217	-1	0								1217	-0.0613	0.0777
																								1218	-0.8176	0.1824								1218	-0.0041	0.1175
																								1219	-1	0								1219	-0.0087	0.1059
																								1220	-0.785	0.215								1220	0.0182	0.0533
																								1221	-1	0								1221	-0.0231	0.0344
																								1222	-1	0								1222	-0.0398	-0.1205
																								1223	-1	0								1223	0.0096	0.0397
																								1224	-1	0								1224	0.0093	-0.0253
																								1225	-1	0								1225	0.0492	-0.016
																								1226	-1	0								1226	-0.0497	0.029

## Sheet: Supplementary Fig. 8
Supplementary Fig. 8a	(top left):				(top right):				(bottom left):				(bottom right):				Supplementary Fig. 8b	(top left):	blobs		interblobs			(top right):	blobs		interblobs			(bottom left):	blobs		interblobs			(bottom right):	blobs		interblobs			Supplementary Fig. 8c	(left):						(right):
	sorted distance	uniform	bars		sorted theta	uniform	bars		sorted distance	uniform	bars		sorted theta	uniform	bars			sorted distance	uniform	bars	uniform	bars		sorted theta	uniform	bars	uniform	bars		sorted distance	uniform	bars	uniform	bars		sorted theta	uniform	bars	uniform	bars			sorted distance	uniform	bars	uniform only	bars only		sorted theta
		0	0			0	0.0047			0	0			0	0				0	0.016	0	0			0.0166	0.0047	0	0.4227			0	0	0	0			0	0	0	0				0	0	0	0
		0	0			0.0166	0.0598			0	0			0	0				0	0.0498	0	0			0.0476	0.0598	0.5316	0.4449			0	0	0	0			0	0	0	1.2812				0	0	0	0
		0	0.016			0.0476	0.0621			0	0			0	0				0	0.0737	0	0.1856			0.2169	0.0621	0.8591	0.4799			0	0	0	0.2215			0	0	0	2.1685				0	0	0	0
		0	0.0498			0.2169	0.0974			0	0			0	0				0	0.1087	0	0.2127			0.2269	0.0974	0.888	0.6463			0	0.0027	0	0.2358			0	0.9867	0	2.8397				0	0	0	0
		0	0.0737			0.2269	0.1004			0	0			0	0.9867				0	0.1175	0	0.271			0.2319	0.1004	0.9705	0.7457			0	0.0221	0	0.2508			0	1.513	0	3.4167				0	0	0	0
		0	0.1087			0.2319	0.1211			0	0.0027			0	1.2812				0	0.1183	0	0.3038			0.2794	0.1211	1.1683	0.996			0	0.034	0	0.2921			0	1.5688	0	3.6844				0	0	0	0
		0	0.1175			0.2794	0.1289			0	0.0221			0	1.513				0	0.1784	0	0.3423			0.291	0.1289	1.7629	1.5686			0	0.0541	0	0.2938			0	1.5908	0	4.2078				0	0	0	0
		0	0.1183			0.291	0.1742			0	0.034			0	1.5688				0	0.2074	0	0.3467			0.3382	0.1742	1.9732	1.693			0	0.0724	0	0.3102			0	1.8841	0	4.3842				0	0.0027	0	0
		0	0.1784			0.3382	0.2101			0	0.0541			0	1.5908				0	0.2083	0	0.3472			0.36	0.2101	2.9162	1.7828			0	0.077	0	0.3155			0	2.2764	0	5.0537				0	0.016	0	0
		0	0.1856			0.36	0.2118			0	0.0724			0	1.8841				0	0.2131	0	0.365			0.4695	0.2118	3.5613	1.8222			0	0.082	0	0.3292			0	2.3172	0	5.6736				0	0.0221	0	0
		0	0.2074			0.4695	0.2201			0	0.077			0	2.1685				0	0.2305	0	0.3714			0.5036	0.2201	4.1571	1.8908			0	0.0902	0	0.3317			0	2.3508	0	6.828				0	0.034	0	0
		0	0.2083			0.5036	0.2606			0	0.082			0	2.2764				0	0.2307	0	0.3837			0.5667	0.2606	5.2395	2.4586			0	0.1372	0	0.3361			0	2.3544	0	6.9937				0	0.0498	0	0
		0	0.2127			0.5316	0.3163			0	0.0902			0	2.3172				0	0.2329	0	0.4033			0.6496	0.3163	5.3742	2.5972			0	0.1701	0	0.3488			0	3.9035	0	9.7604				0	0.0541	0	0.0025
		0	0.2131			0.5667	0.3301			0	0.1372			0	2.3508				0	0.2389	0	0.4033			0.6653	0.3301	5.3834	2.6491			0	0.1864	0	0.349			0	3.904	0	10.7968				0	0.0724	0	0.0078
		0	0.2305			0.6496	0.3516			0	0.1701			0	2.3544				0	0.2561	0	0.4146			0.6686	0.3516	5.3985	2.8161			0	0.1893	0	0.3595			0	4.6719	0	11.7837				0	0.0737	0	0.0225
		0	0.2307			0.6653	0.3653			0	0.1864			0	2.8397				0	0.2603	0	0.4196			0.7157	0.3653	5.7072	3.2584			0	0.1966	0	0.3769			0	5.1189	0	12.4914				0	0.077	0	0.0292
		0	0.2329			0.6686	0.3979			0	0.1893			0	3.4167				0	0.2629	0	0.4203			0.7672	0.3979	5.9392	3.3276			0	0.2462	0	0.3821			0	5.3288	0	13.2876				0	0.082	0	0.0352
		0	0.2389			0.7157	0.4214			0	0.1966			0	3.6844				0	0.2639	0	0.4375			0.8553	0.4214	6.0148	3.5143			0	0.2686	0	0.3842			0	5.3669	0	17.5622				0	0.0902	0	0.0385
		0	0.2561			0.7672	0.4227			0	0.2215			0	3.9035				0	0.2737	0	0.4396			0.9125	0.4799	6.2554	3.606			0	0.27	0	0.3902			0	6.3491	0	19.7615				0	0.1087	0	0.0464
		0	0.2603			0.8553	0.4449			0	0.2358			0	3.904				0	0.2766	0	0.4403			0.9125	0.5836	6.5929	3.9476			0	0.2878	0	0.4274			0	6.5552	0	20.7798				0	0.1175	0	0.0501
		0	0.2629			0.8591	0.4799			0	0.2462			0	4.2078				0	0.2913	0	0.4444			0.9596	0.5993	7.2823	4.3243			0	0.2935	0	0.4365			0	6.5833	0	21.829				0	0.1183	0	0.0534
		0	0.2639			0.888	0.4799			0	0.2508			0	4.3842				0	0.2978	0	0.4571			1.0101	0.7168	7.4725	4.3959			0	0.3013	0	0.4372			0	7.0084	0	22.1041				0	0.1372	0	0.0626
		0	0.271			0.9125	0.5836			0	0.2686			0	4.6719				0	0.3031	0	0.4583			1.0305	0.7852	7.7245	4.7088			0	0.3022	0	0.4382			0	7.4907	0	23.2112				0	0.1701	0	0.0705
		0	0.2737			0.9125	0.5993			0	0.27			0	5.0537				0	0.3053	0	0.4622			1.0392	0.7891	7.7265	4.7133			0	0.3024	0	0.4397			0	7.5269	0	23.3173				0	0.1784	0	0.0759
		0	0.2766			0.9596	0.6463			0	0.2878			0	5.1189				0	0.308	0	0.4634			1.0505	0.8134	7.7595	4.7608			0	0.3129	0	0.4438			0	8.5929	0	23.9428				0	0.1856	0	0.0766
		0	0.2913			0.9705	0.7168			0	0.2921			0	5.3288				0	0.3082	0	0.4644			1.0594	0.824	8.0135	4.9629			0	0.3188	0	0.4471			0	8.8245	0	24.0563				0	0.1864	0	0.0791
		0	0.2978			1.0101	0.7457			0	0.2935			0	5.3669				0	0.3146	0	0.4718			1.2259	0.8307	8.1604	5.0233			0	0.3231	0	0.4498			0	8.8778	0	24.3097				0	0.1893	0	0.0823
		0	0.3031			1.0305	0.7852			0	0.2938			0	5.6736				0	0.3151	0	0.4722			1.2499	0.922	9.1849	5.1752			0	0.3249	0	0.4499			0	8.9147	0	24.5629				0	0.1966	0	0.0983
		0	0.3038			1.0392	0.7891			0	0.3013			0	6.3491				0	0.3203	0	0.4777			1.3694	0.9356	9.3949	5.2182			0	0.3313	0	0.4506			0	9.1268	0	27.5171				0	0.2074	0	0.1117
		0	0.3053			1.0505	0.8134			0	0.3022			0	6.5552				0	0.3219	0	0.4792			1.4175	0.9472	9.4193	5.5617			0	0.3325	0	0.451			0	9.8171	0	30.2843				0	0.2083	0	0.1174
		0	0.308			1.0594	0.824			0	0.3024			0	6.5833				0	0.3254	0.0001	0.4898			1.4859	0.951	9.4967	5.8453			0	0.3424	0	0.4578			0	10.2025	0	31.3623				0	0.2127	0	0.1218
		0	0.3082			1.1683	0.8307			0	0.3102			0	6.828				0	0.3266	0.0156	0.4929			1.5408	0.951	9.936	5.8693			0	0.3439	0	0.4627			0	10.8791	0	33.485				0	0.2131	0	0.1295
		0	0.3146			1.2259	0.922			0	0.3129			0	6.9937				0	0.3356	0.0271	0.4947			1.6534	0.9957	10.1217	5.9673			0	0.3469	0	0.466			0	11.1351	0	33.9309				0	0.2215	0	0.1329
		0	0.3151			1.2499	0.9356			0	0.3155			0	7.0084				0	0.3487	0.0334	0.4975			1.7147	1.0368	10.1656	6.338			0	0.3481	0	0.4703			0	11.8709	0	34.7089				0	0.2305	0	0.1337
		0	0.3203			1.3694	0.9472			0	0.3188			0	7.4907				0	0.3488	0.034	0.4983			1.7512	1.052	10.6733	6.7324			0	0.3569	0	0.4741			0	11.9921	0	34.9027				0	0.2307	0	0.1341
		0	0.3219			1.4175	0.951			0	0.3231			0	7.5269				0	0.3494	0.0427	0.5091			1.7518	1.0657	10.9901	7.1468			0	0.3597	0	0.4748			0	13.5124	0	35.3533				0	0.2329	0	0.1398
		0	0.3254			1.4859	0.951			0	0.3249			0	8.5929				0	0.3665	0.0559	0.5144			1.825	1.0779	11.0004	7.4672			0	0.3663	0	0.4761			0	13.8114	0	36.0611				0	0.2358	0	0.1402
		0	0.3266			1.5408	0.9957			0	0.3292			0	8.8245				0	0.3695	0.0567	0.5144			1.9008	1.0822	11.2114	7.7232			0	0.3703	0	0.477			0	13.93	0	36.9439				0	0.2389	0	0.1433
		0	0.3356			1.6534	0.996			0	0.3313			0	8.8778				0	0.3701	0.0574	0.5156			2.0626	1.1588	11.2518	7.7232			0	0.3767	0	0.4798			0	14.2032	0	36.9651				0	0.2462	0	0.1441
		0	0.3423			1.7147	1.0368			0	0.3317			0	8.9147				0	0.3742	0.061	0.5219			2.0813	1.1962	11.2758	8.0857			0	0.3789	0	0.4843			0	15.0211	0	37.2189				0	0.2508	0	0.1444
		0	0.3467			1.7512	1.052			0	0.3325			0	9.1268				0	0.3743	0.0663	0.5259			2.298	1.3274	11.3334	9.315			0	0.3814	0	0.4877			0	15.6796	0	37.4559				0	0.2561	0	0.1471
		0	0.3472			1.7518	1.0657			0	0.3361			0	9.7604				0	0.3754	0.0782	0.5403			2.3357	1.3419	11.5558	9.4732			0	0.3876	0	0.4906			0	17.5052	0	37.5652				0	0.2603	0	0.1478
		0	0.3487			1.7629	1.0779			0	0.3424			0	9.8171				0	0.3828	0.0828	0.5404			2.3772	1.3833	12.3398	9.6032			0	0.3885	0	0.491			0	17.6831	0	38.7768				0	0.2629	0	0.1589
		0	0.3488			1.825	1.0822			0	0.3439			0	10.2025				0	0.3877	0.0887	0.5462			2.5326	1.3902	12.5454	9.8256			0	0.3914	0	0.4927			0	17.6955	0	40.2589				0	0.2639	0	0.1657
		0	0.3494			1.9008	1.1588			0	0.3469			0	10.7968				0	0.3893	0.0932	0.5477			2.5438	1.4046	12.6231	10.0273			0	0.3949	0	0.4984			0	17.7982	0	41.4744				0	0.2686	0	0.1675
		0	0.365			1.9732	1.1962			0	0.3481			0	10.8791				0	0.3901	0.0954	0.5488			2.5692	1.426	13.4032	10.6496			0	0.395	0	0.4992			0	18.0756	0	41.6761				0	0.27	0	0.1728
		0	0.3665			2.0626	1.3274			0	0.3488			0	11.1351				0	0.3915	0.0961	0.5509			2.6959	1.4309	13.4804	10.8612			0	0.3961	0	0.5002			0	18.1382	0	42.1392				0	0.271	0	0.179
		0	0.3695			2.0813	1.3419			0	0.349			0	11.7837				0	0.3941	0.1112	0.5513			2.7836	1.4535	14.0043	11.0444			0	0.3989	0	0.5044			0	18.8214	0	43.1009				0	0.2737	0	0.18
		0	0.3701			2.298	1.3833			0	0.3569			0	11.8709				0	0.3962	0.1269	0.5514			2.7941	1.4942	14.7051	11.3575			0	0.3996	0	0.5111			0	18.9748	0	43.9933				0	0.2766	0	0.1828
		0	0.3714			2.3357	1.3902			0	0.3595			0	11.9921				0	0.4018	0.1368	0.5517			2.8536	1.5092	15.5014	11.6505			0	0.4034	0	0.516			0	19.0639	0	44.0185				0	0.2878	0	0.1872
		0	0.3742			2.3772	1.4046			0	0.3597			0	12.4914				0	0.4018	0.1471	0.5529			2.8938	1.5583	15.6854	11.8203			0	0.4044	0	0.5191			0	19.0823	0	44.537				0	0.2913	0	0.1881
		0	0.3743			2.5326	1.426			0	0.3663			0	13.2876				0	0.405	0.1503	0.5569			2.9347	1.6484	15.9141	11.9756			0	0.4078	0	0.5246			0	19.3647	0	45.8479				0	0.2921	0	0.1881
		0	0.3754			2.5438	1.4309			0	0.3703			0	13.5124				0	0.405	0.1598	0.5606			3.1989	1.7441	16.006	12.1735			0	0.4079	0	0.5298			0	19.3916	0	46.9078				0	0.2935	0	0.1919
		0	0.3828			2.5692	1.4535			0	0.3767			0	13.8114				0	0.4088	0.1694	0.5632			3.246	1.918	16.0446	12.1777			0	0.4084	0	0.5333			0	20.7057	0	46.9749				0	0.2938	0	0.2
		0	0.3837			2.6959	1.4942			0	0.3769			0	13.93				0	0.4137	0.1755	0.5683			3.2817	1.9212	16.785	12.6767			0	0.4117	0	0.5354			0	21.1131	0	46.9963				0	0.2978	0	0.2013
		0	0.3877			2.7836	1.5092			0	0.3789			0	14.2032				0	0.4163	0.1785	0.5705			3.5738	1.9533	17.037	13.5133			0	0.412	0	0.536			0	21.394	0	47.9883				0	0.3013	0	0.2053
		0	0.3893			2.7941	1.5583			0	0.3814			0	15.0211				0	0.4182	0.1869	0.575			3.5761	2.0351	17.7216	13.603			0	0.4148	0	0.5364			0	21.4151	0	48.5035				0	0.3022	0	0.2054
		0	0.3901			2.8536	1.5686			0	0.3821			0	15.6796				0	0.4204	0.1881	0.5789			3.7857	2.0389	17.7523	14.112			0	0.4164	0	0.5373			0	21.8582	0	49.1021				0	0.3024	0	0.2059
		0	0.3915			2.8938	1.6484			0	0.3842			0	17.5052				0	0.421	0.2095	0.5798			3.7988	2.0455	17.9018	14.46			0	0.4191	0	0.5373			0	22.8377	0	49.209				0	0.3031	0	0.2089
		0	0.3941			2.9162	1.693			0	0.3876			0	17.5622				0	0.422	0.2317	0.5812			3.8669	2.0534	17.9519	14.4701			0	0.4198	0	0.5443			0	22.9512	0	49.3034				0	0.3038	0	0.211
		0	0.3962			2.9347	1.7441			0	0.3885			0	17.6831				0	0.4227	0.2351	0.5821			3.871	2.1207	18.0889	15.3813			0	0.4218	0	0.5457			0	23.1474	0	49.9584				0	0.3053	0	0.2125
		0	0.4018			3.1989	1.7828			0	0.3902			0	17.6955				0	0.4243	0.2428	0.5826			3.9329	2.1642	18.5324	15.7501			0	0.423	0	0.5469			0	23.4189	0	51.2939				0	0.308	0	0.2148
		0	0.4018			3.246	1.8222			0	0.3914			0	17.7982				0	0.4281	0.252	0.5839			4.0007	2.1688	18.5982	16.1226			0	0.4263	0	0.5497			0	24.5384	0	51.4122				0	0.3082	0	0.2153
		0	0.4033			3.2817	1.8908			0	0.3949			0	18.0756				0	0.4291	0.2562	0.5854			4.0285	2.2188	19.1903	16.523			0	0.4311	0	0.552			0	24.7194	0	51.703				0	0.3102	0	0.2178
		0	0.4033			3.5613	1.918			0	0.395			0	18.1382				0	0.4323	0.2591	0.5857			4.2183	2.2894	19.2691	16.6839			0	0.4313	0	0.5537			0	25.3434	0	53.6374				0	0.3129	0	0.2187
		0	0.405			3.5738	1.9212			0	0.3961			0	18.8214				0	0.4325	0.2608	0.5866			4.3372	2.3555	19.3174	18.0343			0	0.4329	0	0.5562			0	25.7286	0	54.8649				0	0.3146	0	0.2188
		0	0.405			3.5761	1.9533			0	0.3989			0	18.9748				0	0.4334	0.2695	0.59			4.4204	2.3638	19.5701	18.2954			0	0.4338	0	0.5567			0	26.1923	0	56.7262				0	0.3151	0	0.219
		0	0.4088			3.7857	2.0351			0	0.3996			0	19.0639				0	0.4346	0.2713	0.591			4.4459	2.5052	19.6972	18.9096			0	0.4342	0	0.559			0	26.3287	0	57.9169				0	0.3155	0	0.2214
		0	0.4137			3.7988	2.0389			0	0.4034			0	19.0823				0	0.4352	0.2835	0.5933			4.5734	2.5232	19.8679	18.9224			0	0.4365	0	0.56			0	26.3392	0	58.0642				0	0.3188	0	0.2272
		0	0.4146			3.8669	2.0455			0	0.4044			0	19.3647				0	0.4389	0.2894	0.5935			4.6155	2.5719	19.9817	18.9598			0	0.4375	0	0.5602			0	26.3868	0	58.3876				0	0.3203	0	0.2277
		0	0.4163			3.871	2.0534			0	0.4078			0	19.3916				0	0.4419	0.2954	0.6007			4.6846	2.6862	20.251	19.0601			0	0.4378	0	0.5632			0	26.5229	0	58.529				0	0.3219	0	0.2287
		0	0.4182			3.9329	2.1207			0	0.4079			0	19.7615				0	0.445	0.2971	0.602			4.7678	2.7099	20.3295	19.6292			0	0.4379	0.0057	0.5652			0	26.7233	0	59.5344				0	0.3231	0	0.231
		0	0.4196			4.0007	2.1642			0	0.4084			0	20.7057				0	0.4465	0.3059	0.6026			4.8326	2.7282	20.7267	20.1635			0	0.4381	0.0086	0.5661			0	26.8119	0	60.9488				0	0.3249	0	0.2402
		0	0.4203			4.0285	2.1688			0	0.4117			0	20.7798				0	0.4469	0.3257	0.6063			4.9444	2.7358	22.0524	20.8154			0	0.4395	0.01	0.5664			0	26.9421	0	61.2159				0	0.3254	0	0.2449
		0	0.4204			4.1571	2.2188			0	0.412			0	21.1131				0	0.447	0.3303	0.61			5.0189	2.8032	22.2793	21.6585			0	0.4396	0.0113	0.5669			0	27.1344	0	61.8435				0	0.3266	0	0.2481
		0	0.421			4.2183	2.2894			0	0.4148			0	21.394				0	0.4495	0.3365	0.6111			5.1627	2.8247	22.673	21.9129			0	0.4401	0.0214	0.5678			0	27.9932	0	62.1768				0	0.3292	0	0.2497
		0	0.422			4.3372	2.3555			0	0.4164			0	21.4151				0	0.4511	0.3425	0.6121			5.1817	2.8293	23.6431	22.2143			0	0.4405	0.0283	0.5711			0	28.5699	0	64.3453				0	0.3313	0	0.25
		0	0.4227			4.4204	2.3638			0	0.4191			0	21.829				0	0.4521	0.3515	0.6123			5.2536	2.8361	23.8788	23.7579			0	0.4427	0.0312	0.5718			0	29.1472	0	64.4941				0	0.3317	0	0.2515
		0	0.4243			4.4459	2.4586			0	0.4198			0	21.8582				0	0.4537	0.353	0.6124			5.2952	2.8366	24.2718	23.883			0	0.4458	0.0359	0.572			0	29.2396	0	65.4506				0	0.3325	0	0.253
		0	0.4281			4.5734	2.5052			0	0.4218			0	22.1041				0	0.4543	0.3617	0.6134			5.4336	2.9544	25.5673	24.1056			0	0.4488	0.0412	0.5766			0	29.3863	0	66.8619				0	0.3356	0	0.253
		0	0.4291			4.6155	2.5232			0	0.423			0	22.8377				0	0.4547	0.366	0.6172			5.5943	3.0758	26.4121	25.4817			0	0.4519	0.0503	0.5863			0	29.396	0	66.9365				0	0.3361	0	0.2579
		0	0.4323			4.6846	2.5719			0	0.4263			0	22.9512				0	0.4596	0.366	0.6175			5.7377	3.121	27.4653	25.5806			0	0.4521	0.0537	0.5866			0	29.5835	0	67.8011				0	0.3423	0	0.258
		0	0.4325			4.7678	2.5972			0	0.4274			0	23.1474				0	0.4621	0.3759	0.6185			5.8468	3.2237	27.8028	28.8354			0	0.4547	0.0545	0.5873			0	30.0427	0	67.9206				0	0.3424	0	0.2582
		0	0.4334			4.8326	2.6491			0	0.4311			0	23.2112				0	0.4633	0.3804	0.6199			5.8872	3.2689	28.1435	28.9344			0	0.4549	0.0613	0.5918			0	30.2482	0	69.5044				0	0.3439	0	0.2606
		0	0.4346			4.9444	2.6862			0	0.4313			0	23.3173				0	0.4646	0.3851	0.6266			5.911	3.2954	28.3649	29.8026			0	0.4554	0.0678	0.5923			0	31.1999	0	69.6387				0	0.3467	0	0.2632
		0	0.4352			5.0189	2.7099			0	0.4329			0	23.4189				0	0.4662	0.3884	0.629			5.9438	3.3291	28.4313	31.418			0	0.4562	0.0693	0.5944			0	31.5349	0	70.5943				0	0.3469	0	0.2697
		0	0.4375			5.1627	2.7282			0	0.4338			0	23.9428				0	0.4674	0.3999	0.6295			5.9779	3.3748	29.3974	32.8478			0	0.4587	0.0737	0.5957			0	31.9786	0	70.958				0	0.3472	0	0.2718
		0	0.4389			5.1817	2.7358			0	0.4342			0	24.0563				0	0.4681	0.4004	0.6307			6.051	3.3949	29.4366	32.9156			0	0.46	0.0777	0.5964			0	32.9067	0	72.342				0	0.3481	0	0.2719
		0	0.4396			5.2395	2.8032			0	0.4365			0	24.3097				0	0.4681	0.4007	0.633			6.405	3.5476	30.8135	34.1952			0	0.4611	0.0844	0.5973			0	33.6211	0.3827	73.4607				0	0.3487	0	0.2764
		0	0.4403			5.2536	2.8161			0	0.4365			0	24.5384				0	0.4697	0.4022	0.6342			6.4576	3.62	31.3636	34.2359			0	0.4628	0.0883	0.6037			0	33.7564	3.8464	73.9022				0	0.3488	0	0.2769
		0	0.4419			5.2952	2.8247			0	0.4372			0	24.5629				0	0.473	0.4191	0.6361			6.5072	3.6292	31.5111	35.2971			0	0.4649	0.0902	0.6054			0	33.9713	4.3277	74.0433				0	0.3488	0	0.2797
		0	0.4444			5.3742	2.8293			0	0.4375			0	24.7194				0	0.4731	0.4211	0.6385			6.6038	3.7646	31.9916	38.031			0	0.4658	0.0946	0.6068			0	34.0538	4.3994	74.1139				0	0.349	0	0.2798
		0	0.445			5.3834	2.8361			0	0.4378			0	25.3434				0	0.4741	0.4282	0.64			6.6666	3.7707	32.7182	38.8203			0	0.4659	0.1034	0.6088			0	34.0541	4.4025	74.6644				0	0.3494	0	0.2833
		0	0.4465			5.3985	2.8366			0	0.4379			0	25.7286				0	0.476	0.4478	0.6429			6.671	3.8649	32.8669	39.3801			0	0.4668	0.1054	0.6103			0	34.31	4.7895	75.2439				0	0.3569	0	0.2837
		0	0.4469			5.4336	2.9544			0	0.4381			0	26.1923				0	0.4761	0.4565	0.6438			6.6881	3.9378	34.228	40.156			0	0.4688	0.1087	0.6107			0	34.608	5.002	75.2481				0	0.3595	0	0.2846
		0	0.447			5.5943	3.0758			0	0.4382			0	26.3287				0	0.4767	0.4605	0.6468			6.7092	3.98	34.7634	40.9691			0	0.4706	0.1088	0.6111			0	35.2761	5.1218	75.3849				0	0.3597	0	0.2882
		0	0.4495			5.7072	3.121			0	0.4395			0	26.3392				0	0.4771	0.4634	0.648			6.7217	3.983	34.8205	41.0513			0	0.4726	0.1142	0.6167			0	35.531	5.6634	75.3928				0	0.365	0	0.2884
		0	0.4511			5.7377	3.2237			0	0.4396			0	26.3868				0	0.4792	0.4672	0.6484			6.7646	4.0454	34.9524	41.8106			0	0.4727	0.1186	0.6209			0	35.6127	5.8692	75.675				0	0.3663	0	0.2891
		0	0.4521			5.8468	3.2584			0	0.4397			0	26.5229				0	0.4793	0.472	0.6494			6.7936	4.0726	36.1789	42.0694			0	0.473	0.1219	0.6214			0	36.0306	6.0092	75.7775				0	0.3665	0	0.2899
		0	0.4537			5.8872	3.2689			0	0.4401			0	26.7233				0	0.4795	0.4974	0.6508			6.8411	4.0931	36.5083	42.4088			0	0.4741	0.1254	0.6227			0	36.0759	6.7839	75.8761				0	0.3695	0	0.2907
		0	0.4543			5.911	3.2954			0	0.4405			0	26.8119				0	0.4817	0.5014	0.6513			6.8457	4.1996	36.9077	42.8352			0	0.475	0.135	0.6232			0	36.3416	6.8519	75.9069				0	0.3701	0	0.294
		0	0.4547			5.9392	3.3276			0	0.4427			0	26.9421				0	0.4823	0.508	0.6554			6.8558	4.2463	36.971	43.1949			0	0.4759	0.1388	0.6236			0	36.4489	7.1391	75.9197				0	0.3703	0	0.297
		0	0.4571			5.9438	3.3291			0	0.4438			0	27.1344				0	0.4838	0.5112	0.656			6.9146	4.2526	37.9861	43.9667			0	0.4768	0.1393	0.6252			0	37.2481	7.4938	77.5457				0	0.3714	0	0.2973
		0	0.4583			5.9779	3.3748			0	0.4458			0	27.5171				0	0.4846	0.513	0.6573			6.963	4.2562	38.2009	44.4983			0	0.4769	0.144	0.6269			0	37.2571	7.667	77.6638				0	0.3742	0	0.3039
		0	0.4596			6.0148	3.3949			0	0.4471			0	27.9932				0	0.4849	0.5185	0.6573			6.9837	4.3146	41.701	50.4095			0	0.4786	0.1561	0.6273			0	37.3435	8.0729	78.399				0	0.3743	0	0.305
		0	0.4621			6.051	3.5143			0	0.4488			0	28.5699				0	0.4853	0.5222	0.6587			6.9956	4.3558	42.2622	50.4922			0	0.4794	0.1613	0.6284			0	37.4502	8.1344	78.5876				0	0.3754	0	0.3053
		0	0.4622			6.2554	3.5476			0	0.4498			0	29.1472				0	0.4854	0.5306	0.6606			7.0222	4.42	42.3538	51.625			0	0.48	0.165	0.6289			0	37.4534	8.4237	79.0257				0	0.3767	0	0.3068
		0	0.4633			6.405	3.606			0	0.4499			0	29.2396				0	0.4882	0.5439	0.6632			7.0491	4.4256	42.4036	53.1462			0	0.4804	0.1748	0.6313			0	37.473	8.8584	79.7114				0	0.3769	0	0.3077
		0	0.4634			6.4576	3.62			0	0.4506			0	29.3863				0	0.4913	0.5483	0.6632			7.0599	4.4472	43.673	53.8711			0	0.4838	0.1848	0.633			0	37.5012	10.0521	79.9136				0	0.3789	0	0.308
		0	0.4644			6.5072	3.6292			0	0.451			0	29.396				0	0.4925	0.5515	0.6641			7.0957	4.4505	44.429	54.032			0	0.4846	0.1854	0.6339			0	37.583	10.4353	79.947				0	0.3814	0	0.3087
		0	0.4646			6.5929	3.7646			0	0.4519			0	29.5835				0	0.4932	0.5543	0.665			7.2092	4.4541	44.7466	54.2154			0	0.486	0.1875	0.6362			0	37.6202	12.0745	80.1462				0	0.3821	0	0.3091
		0	0.4662			6.6038	3.7707			0	0.4521			0	30.0427				0	0.4969	0.5659	0.665			7.3065	4.6554	47.4311	54.2177			0	0.4873	0.205	0.6404			0	37.8135	14.6334	81.2154				0	0.3828	0	0.3092
		0	0.4674			6.6666	3.8649			0	0.4547			0	30.2482				0	0.4974	0.5684	0.6653			7.3317	4.76	47.6303	58.8912			0	0.4886	0.2085	0.6432			0	38.0052	16.4519	81.7064				0	0.3837	0	0.3107
		0	0.4681			6.671	3.9378			0	0.4549			0	30.2843				0	0.4984	0.5744	0.6679			7.3578	4.8196	49.7372	62.8713			0	0.4898	0.2094	0.647			0	39.2472	17.0191	82.2511				0	0.3842	0	0.3112
		0	0.4681			6.6881	3.9476			0	0.4554			0	31.1999				0.0005	0.499	0.5804	0.6683			7.4627	4.8824	54.27	63.4503			0	0.4906	0.2174	0.647			0	39.2657	17.2514	82.5493				0	0.3876	0	0.3134
		0	0.4697			6.7092	3.98			0	0.4562			0	31.3623				0.0083	0.501	0.5819	0.6684			7.4805	4.8995	56.0071	64.4551			0	0.492	0.2189	0.6471			0	40.0277	17.5617	83.9952				0	0.3877	0	0.3158
		0	0.4718			6.7217	3.983			0	0.4578			0	31.5349				0.0092	0.5011	0.5931	0.669			7.5717	4.8997	56.8181	66.5573			0	0.4932	0.2189	0.6473			0	40.9001	18.2833	84.077				0	0.3885	0	0.318
		0	0.4722			6.7646	4.0454			0	0.4587			0	31.9786				0.0185	0.5011	0.5946	0.671			7.6082	5.0375	57.9574	66.6811			0	0.4936	0.2193	0.6475			0	41.0144	18.5266	84.2109				0	0.3893	0	0.3196
		0	0.473			6.7936	4.0726			0	0.46			0	32.9067				0.0195	0.5027	0.6025	0.6713			7.7115	5.0566	62.0725	67.5734			0	0.4943	0.2228	0.6482			0	41.2113	19.6647	85.2357				0	0.3901	0	0.3199
		0	0.4731			6.8411	4.0931			0	0.4611			0	33.485				0.0218	0.503	0.6078	0.6768			7.7382	5.0725	62.605	69.9451			0	0.4944	0.2415	0.6485			0	41.3627	23.0065	85.7329				0	0.3902	0	0.3214
		0	0.4741			6.8457	4.1996			0	0.4627			0	33.6211				0.0261	0.5043	0.6114	0.6819			7.811	5.2178	65.413	79.7728			0	0.4953	0.2782	0.6486			0	41.5542	23.2257	85.9052				0	0.3914	0	0.3241
		0	0.476			6.8558	4.2463			0	0.4628			0	33.7564				0.0278	0.505	0.6166	0.684			7.8474	5.2624	78.1389	84.6896			0	0.4961	0.2876	0.6496			0	41.6415	23.974	86.0508				0	0.3915	0	0.3262
		0	0.4761			6.9146	4.2526			0	0.4649			0	33.9309				0.0311	0.5071	0.6245	0.6851			7.8928	5.3543	78.5508	84.8784			0	0.4962	0.3157	0.651			0	41.8062	24.2702	86.1807				0	0.3941	0	0.3263
		0	0.4767			6.963	4.2562			0	0.4658			0	33.9713				0.0322	0.5093	0.6287	0.6869			8.0676	5.426	80.9087	87.152			0	0.4966	0.3201	0.6512			0	42.0437	24.6655	86.2689				0	0.3949	0	0.3267
		0	0.4771			6.9837	4.3146			0	0.4659			0	34.0538				0.033	0.5101	0.629	0.6893			8.0868	5.563	81.1322	87.5141			0	0.4969	0.3365	0.6523			0	42.269	25.9093	86.6358				0	0.395	0	0.3282
		0	0.4777			6.9956	4.3243			0	0.466			0	34.0541				0.0335	0.5102	0.6302	0.6931			8.0915	5.6279	87.2568	87.6963			0	0.499	0.3551	0.6534			0	42.6029	26.2166	86.8371				0	0.3961	0	0.329
		0	0.4792			7.0222	4.3558			0	0.4668			0	34.31				0.0358	0.5108					8.1152	5.6339					0	0.4992	0.374	0.6543			0	43.0381	26.8683	87.1099				0	0.3962	0	0.33
		0	0.4792			7.0491	4.3959			0	0.4688			0	34.608				0.0384	0.5112					8.164	5.6916					0	0.5001	0.3794	0.6559			0	43.1687	28.4409	87.113				0	0.3989	0	0.3305
		0	0.4793			7.0599	4.42			0	0.4703			0	34.7089				0.0391	0.5122					8.2518	5.7979					0	0.5014	0.3811	0.6565			0	43.2628	32.256	87.252				0	0.3996	0	0.332
		0	0.4795			7.0957	4.4256			0	0.4706			0	34.9027				0.04	0.5132					8.3022	5.8775					0	0.5017	0.4035	0.6566			0	43.7264	32.7931	87.4491				0	0.4018	0	0.3331
		0	0.4817			7.2092	4.4472			0	0.4726			0	35.2761				0.042	0.5136					8.3446	5.8882					0	0.5026	0.4372	0.6585			0	43.9291	38.1333	87.5735				0	0.4018	0	0.335
		0	0.4823			7.2823	4.4505			0	0.4727			0	35.3533				0.0426	0.5144					8.6019	5.9326					0	0.5027	0.4387	0.6592			0	43.933	39.1945	87.7459				0	0.4033	0	0.3353
		0	0.4838			7.3065	4.4541			0	0.473			0	35.531				0.0439	0.5154					8.6325	5.9624					0	0.5043	0.4658	0.6623			0	44.2507	41.1393	87.8389				0	0.4033	0	0.3359
		0	0.4846			7.3317	4.6554			0	0.4741			0	35.6127				0.0528	0.5155					8.7071	5.9854					0	0.5054	0.5919	0.6668			0	44.5909	44.0681	88.1875				0	0.4034	0	0.3363
		0	0.4849			7.3578	4.7088			0	0.4741			0	36.0306				0.0545	0.5157					9.127	6.0176					0	0.5072	0.6152	0.6743			0	44.7014	44.2066	88.1932				0	0.4044	0	0.3376
		0	0.4853			7.4627	4.7133			0	0.4748			0	36.0611				0.0581	0.5157					9.2639	6.0782					0	0.5075	0.6498	0.6776			0	44.7727	55.4025	88.2647				0	0.405	0	0.3382
		0	0.4854			7.4725	4.76			0	0.475			0	36.0759				0.0678	0.5161					9.3403	6.1081					0	0.5076	0.6527	0.6783			0	44.8052	56.1926	89.0287				0	0.405	0	0.3388
		0	0.4882			7.4805	4.7608			0	0.4759			0	36.3416				0.0723	0.5168					9.3715	6.1205					0	0.5093	0.6728	0.6841			0	46.2532	63.8882	89.1657				0	0.4078	0	0.3398
		0	0.4898			7.5717	4.8196			0	0.4761			0	36.4489				0.0751	0.517					9.5502	6.157					0	0.5094	0.6927	0.6842			0	46.3193	69.325	89.1959				0	0.4079	0	0.3414
		0	0.4913			7.6082	4.8824			0	0.4768			0	36.9439				0.0765	0.5186					9.5866	6.1652					0	0.5129					0	46.8205						0	0.4084	0	0.3429
		0	0.4925			7.7115	4.8995			0	0.4769			0	36.9651				0.0768	0.5187					9.7505	6.2044					0	0.5134					0	47.2937						0	0.4088	0	0.3455
		0	0.4929			7.7245	4.8997			0	0.477			0	37.2189				0.0772	0.5193					9.8092	6.3627					0	0.5137					0	47.5674						0	0.4117	0	0.3455
		0	0.4932			7.7265	4.9629			0	0.4786			0	37.2481				0.0775	0.5209					9.8246	6.3844					0	0.5144					0	47.9647						0	0.412	0	0.3471
		0	0.4947			7.7382	5.0233			0	0.4794			0	37.2571				0.0787	0.5216					9.8612	6.4142					0	0.5164					0	48.4041						0	0.4137	0	0.3478
		0.0001	0.4969			7.7595	5.0375			0	0.4798			0	37.3435				0.0789	0.5217					10.2744	6.5068					0	0.5181					0	48.7555						0	0.4146	0	0.3485
		0.0005	0.4974			7.811	5.0566			0	0.48			0	37.4502				0.0823	0.5224					10.343	6.6004					0	0.5181					0	48.8635						0	0.4148	0	0.3492
		0.0083	0.4975			7.8474	5.0725			0	0.4804			0	37.4534				0.0836	0.5225					10.5357	6.6045					0	0.5192					0	48.9946						0	0.4163	0	0.3498
		0.0092	0.4983			7.8928	5.1752			0	0.4838			0	37.4559				0.0863	0.5226					10.6964	6.631					0	0.5213					0	49.1333						0	0.4164	0	0.3498
		0.0156	0.4984			8.0135	5.2178			0	0.4843			0	37.473				0.087	0.5229					10.7625	6.6337					0	0.5213					0	49.4153						0	0.4182	0	0.35
		0.0185	0.499			8.0676	5.2182			0	0.4846			0	37.5012				0.0884	0.523					10.888	6.7061					0	0.5215					0	49.5324						0	0.4191	0	0.3514
		0.0195	0.501			8.0868	5.2624			0	0.486			0	37.5652				0.0888	0.5235					11.0059	6.7114					0	0.5231					0	49.7254						0	0.4196	0	0.3519
		0.0218	0.5011			8.0915	5.3543			0	0.4873			0	37.583				0.0928	0.5244					11.1176	6.7428					0	0.5241					0	49.7906						0	0.4198	0	0.3526
		0.0261	0.5011			8.1152	5.426			0	0.4877			0	37.6202				0.0939	0.5249					11.1476	6.7903					0	0.5244					0	50.088						0	0.4203	0	0.3529
		0.0271	0.5027			8.1604	5.5617			0	0.4886			0	37.8135				0.0978	0.5249					11.1998	6.7989					0	0.5247					0	50.1554						0	0.4204	0	0.3529
		0.0278	0.503			8.164	5.563			0	0.4898			0	38.0052				0.1027	0.5255					11.3127	6.8937					0	0.526					0	50.2518						0	0.421	0	0.3535
		0.0311	0.5043			8.2518	5.6279			0	0.4906			0	38.7768				0.1033	0.5257					11.3405	6.9333					0	0.5273					0	50.7441						0	0.4218	0	0.3536
		0.0322	0.505			8.3022	5.6339			0	0.4906			0	39.2472				0.106	0.5258					11.3435	6.9414					0	0.5275					0	50.7903						0	0.422	0	0.3544
		0.033	0.5071			8.3446	5.6916			0	0.491			0	39.2657				0.1083	0.5263					11.4371	6.9433					0	0.529					0	50.8231						0	0.4227	0	0.3564
		0.0334	0.5091			8.6019	5.7979			0	0.492			0	40.0277				0.1118	0.5263					11.4956	6.9741					0	0.5295					0	51.0091						0	0.423	0	0.3572
		0.0335	0.5093			8.6325	5.8453			0	0.4927			0	40.2589				0.1132	0.5268					11.516	6.9751					0	0.5307					0	51.7287						0	0.4243	0	0.3591
		0.034	0.5101			8.7071	5.8693			0	0.4932			0	40.9001				0.1159	0.5269					11.5383	6.9773					0	0.5342					0	51.7301						0	0.4263	0	0.3595
		0.0358	0.5102			9.127	5.8775			0	0.4936			0	41.0144				0.117	0.5292					11.5447	6.9912					0	0.5344					0	51.8059						0	0.4274	0	0.3597
		0.0384	0.5108			9.1849	5.8882			0	0.4943			0	41.2113				0.1174	0.5298					11.5616	6.9922					0	0.5346					0	52.1652						0	0.4281	0	0.3597
		0.0391	0.5112			9.2639	5.9326			0	0.4944			0	41.3627				0.119	0.5304					11.619	7.0347					0	0.5348					0	52.203						0	0.4291	0	0.3601
		0.04	0.5122			9.3403	5.9624			0	0.4953			0	41.4744				0.12	0.532					11.6362	7.0372					0	0.5356					0	52.2131						0	0.4311	0	0.3602
		0.042	0.5132			9.3715	5.9673			0	0.4961			0	41.5542				0.1241	0.5327					11.7069	7.0841					0	0.5365					0	52.9389						0	0.4313	0	0.3603
		0.0426	0.5136			9.3949	5.9854			0	0.4962			0	41.6415				0.1262	0.5333					11.8828	7.102					0	0.5387					0	53.4027						0	0.4323	0	0.3657
		0.0427	0.5144			9.4193	6.0176			0	0.4966			0	41.6761				0.1319	0.5336					11.9214	7.1349					0	0.5389					0	53.6795						0	0.4325	0	0.366
		0.0439	0.5144			9.4967	6.0782			0	0.4969			0	41.8062				0.1332	0.5341					11.9939	7.142					0	0.5398					0	53.8643						0	0.4329	0	0.3664
		0.0528	0.5144			9.5502	6.1081			0	0.4984			0	42.0437				0.1345	0.5368					12.0243	7.1483					0	0.5402					0	53.9307						0	0.4334	0	0.3679
		0.0545	0.5154			9.5866	6.1205			0	0.499			0	42.1392				0.1373	0.5369					12.1187	7.1943					0	0.5409					0	54.0589						0	0.4338	0	0.3688
		0.0559	0.5155			9.7505	6.157			0	0.4992			0	42.269				0.1373	0.5372					12.1699	7.2834					0	0.5427					0	54.2734						0	0.4342	0	0.3693
		0.0567	0.5156			9.8092	6.1652			0	0.4992			0	42.6029				0.138	0.5373					12.2049	7.3129					0	0.544					0	54.7995						0	0.4346	0	0.3703
		0.0574	0.5157			9.8246	6.2044			0	0.5001			0	43.0381				0.1401	0.5376					12.2561	7.3611					0	0.5456					0	55.6426						0	0.4352	0	0.3705
		0.0581	0.5157			9.8612	6.338			0	0.5002			0	43.1009				0.1407	0.5417					12.2861	7.535					0	0.5456					0	55.7033						0	0.4365	0	0.3713
		0.061	0.5161			9.936	6.3627			0	0.5014			0	43.1687				0.1412	0.5419					12.4565	7.5775					0	0.5458					0	55.8636						0	0.4365	0	0.372
		0.0663	0.5168			10.1217	6.3844			0	0.5017			0	43.2628				0.1424	0.5422					12.6149	7.5861					0	0.5459					0	56.0032						0	0.4372	0	0.3721
		0.0678	0.517			10.1656	6.4142			0	0.5026			0	43.7264				0.1502	0.5436					12.9261	7.5937					0	0.5459					0	56.0752						0	0.4375	0	0.3723
		0.0723	0.5186			10.2744	6.5068			0	0.5027			0	43.9291				0.1518	0.5441					12.9423	7.6136					0	0.5466					0	56.3273						0	0.4375	0	0.3724
		0.0751	0.5187			10.343	6.6004			0	0.5043			0	43.933				0.1553	0.5445					12.9647	7.6513					0	0.547					0	56.3496						0	0.4378	0	0.374
		0.0765	0.5193			10.5357	6.6045			0	0.5044			0	43.9933				0.1577	0.5455					13.0156	7.7756					0	0.5471					0	56.4153						0	0.4379	0	0.3747
		0.0768	0.5209			10.6733	6.631			0	0.5054			0	44.0185				0.1587	0.5458					13.047	7.788					0	0.5474					0	56.5286						0	0.4381	0	0.3756
		0.0772	0.5216			10.6964	6.6337			0	0.5072			0	44.2507				0.1595	0.5459					13.0716	7.8544					0	0.5476					0	57.3652						0	0.4382	0	0.3761
		0.0775	0.5217			10.7625	6.7061			0	0.5075			0	44.537				0.1602	0.5466					13.0806	7.9868					0	0.5476					0	57.5276						0	0.4389	0	0.3762
		0.0782	0.5219			10.888	6.7114			0	0.5076			0	44.5909				0.1613	0.5467					13.2313	8.0163					0	0.5481					0	57.5407						0	0.4395	0	0.3764
		0.0787	0.5224			10.9901	6.7324			0	0.5093			0	44.7014				0.1621	0.5467					13.2572	8.1257					0	0.5483					0	57.6214						0	0.4396	0	0.3773
		0.0789	0.5225			11.0004	6.7428			0	0.5094			0	44.7727				0.1682	0.5474					13.482	8.1835					0	0.5487					0	57.7975						0	0.4396	0	0.3785
		0.0823	0.5226			11.0059	6.7903			0	0.5111			0	44.8052				0.1732	0.5481					13.5297	8.2085					0	0.549					0	58.2306						0	0.4397	0	0.3792
		0.0828	0.5229			11.1176	6.7989			0	0.5129			0	45.8479				0.1737	0.5486					13.5459	8.3291					0	0.5494					0	58.3994						0	0.4401	0	0.3805
		0.0836	0.523			11.1476	6.8937			0	0.5134			0	46.2532				0.1739	0.5491					13.5502	8.3603					0	0.5496					0	58.4753						0	0.4403	0	0.3806
		0.0863	0.5235			11.1998	6.9333			0	0.5137			0	46.3193				0.1778	0.5494					13.6217	8.5242					0	0.55					0	58.5954						0	0.4405	0	0.3809
		0.087	0.5244			11.2114	6.9414			0	0.5144			0	46.8205				0.1822	0.5497					13.9112	8.5521					0	0.5509					0	58.8584						0	0.4419	0	0.3839
		0.0884	0.5249			11.2518	6.9433			0	0.516			0	46.9078				0.1868	0.5515					13.9518	8.5943					0	0.5511					0	58.8792						0	0.4427	0	0.384
		0.0887	0.5249			11.2758	6.9741			0	0.5164			0	46.9749				0.19	0.5517					13.9699	8.6281					0	0.5514					0	58.896						0	0.4438	0	0.3843
		0.0888	0.5255			11.3127	6.9751			0	0.5181			0	46.9963				0.1907	0.5522					13.9885	8.6811					0	0.5523					0	59.0911						0	0.4444	0	0.3843
		0.0928	0.5257			11.3334	6.9773			0	0.5181			0	47.2937				0.1916	0.5522					14.0636	8.7575					0	0.5527					0	59.5003						0	0.445	0	0.3849
		0.0932	0.5258			11.3405	6.9912			0	0.5191			0	47.5674				0.1966	0.554					14.1232	8.7818					0	0.5531					0	59.5622						0	0.4458	0	0.3852
		0.0939	0.5259			11.3435	6.9922			0	0.5192			0	47.9647				0.1994	0.554					14.3921	8.7915					0	0.5542					0	59.7126						0	0.4465	0	0.3853
		0.0954	0.5263			11.4371	7.0347			0	0.5213			0	47.9883				0.2035	0.5541					14.4764	8.8395					0	0.5544					0	60.1489						0	0.4469	0	0.3863
		0.0961	0.5263			11.4956	7.0372			0	0.5213			0	48.4041				0.2036	0.5546					14.6142	9.1706					0	0.5551					0	60.2046						0	0.447	0	0.3874
		0.0978	0.5268			11.516	7.0841			0	0.5215			0	48.5035				0.2064	0.5546					14.6409	9.2398					0	0.5559					0	60.2825						0	0.4471	0	0.3876
		0.1027	0.5269			11.5383	7.102			0	0.5231			0	48.7555				0.2079	0.555					14.7028	9.2688					0	0.5561					0	60.2827						0	0.4488	0	0.388
		0.1033	0.5292			11.5447	7.1349			0	0.5241			0	48.8635				0.208	0.5551					14.7538	9.3116					0	0.5562					0	60.9361						0	0.4495	0	0.388
		0.106	0.5298			11.5558	7.142			0	0.5244			0	48.9946				0.2089	0.5561					14.9117	9.3337					0	0.5575					0	61.0398						0	0.4498	0	0.3883
		0.1083	0.5304			11.5616	7.1468			0	0.5246			0	49.1021				0.209	0.5561					15.2002	9.4116					0	0.5582					0	61.0899						0	0.4499	0	0.3901
		0.1112	0.532			11.619	7.1483			0	0.5247			0	49.1333				0.2102	0.5564					15.4062	9.4514					0	0.5586					0	61.1676						0	0.4506	0	0.3909
		0.1118	0.5327			11.6362	7.1943			0	0.526			0	49.209				0.211	0.5585					15.4211	9.528					0	0.5613					0	61.5153						0	0.451	0	0.3911
		0.1132	0.5333			11.7069	7.2834			0	0.5273			0	49.3034				0.2112	0.5588					15.6118	9.5349					0	0.5618					0	61.604						0	0.4511	0	0.3917
		0.1159	0.5336			11.8828	7.3129			0	0.5275			0	49.4153				0.2134	0.5591					15.6144	9.5805					0	0.5621					0	61.7287						0	0.4519	0	0.3918
		0.117	0.5341			11.9214	7.3611			0	0.529			0	49.5324				0.2135	0.5601					15.619	9.5845					0	0.5626					0	61.7366						0	0.4521	0	0.3927
		0.1174	0.5368			11.9939	7.4672			0	0.5295			0	49.7254				0.2154	0.5612					15.6208	9.6768					0	0.5628					0	61.7924						0	0.4521	0	0.3927
		0.119	0.5369			12.0243	7.535			0	0.5298			0	49.7906				0.2161	0.562					15.7306	9.7607					0	0.5634					0	61.8644						0	0.4537	0	0.3929
		0.12	0.5372			12.1187	7.5775			0	0.5307			0	49.9584				0.2165	0.5622					15.7453	9.845					0	0.5646					0	61.8979						0	0.4543	0	0.393
		0.1241	0.5373			12.1699	7.5861			0	0.5333			0	50.088				0.2168	0.5622					15.8292	9.9371					0	0.5649					0	62.0206						0	0.4547	0	0.3937
		0.1262	0.5376			12.2049	7.5937			0	0.5342			0	50.1554				0.2173	0.5627					16.0838	9.9986					0	0.5663					0	62.0331						0	0.4547	0	0.3952
		0.1269	0.5403			12.2561	7.6136			0	0.5344			0	50.2518				0.2189	0.564					16.1742	10.0075					0	0.5664					0	62.0807						0	0.4549	0	0.3952
		0.1319	0.5404			12.2861	7.6513			0	0.5346			0	50.7441				0.2197	0.5649					16.2754	10.0177					0	0.5664					0	62.221						0	0.4554	0	0.3952
		0.1332	0.5417			12.3398	7.7232			0	0.5348			0	50.7903				0.2198	0.5653					16.3077	10.0507					0	0.5678					0	62.2941						0	0.4562	0	0.3952
		0.1345	0.5419			12.4565	7.7232			0	0.5354			0	50.8231				0.2199	0.5674					16.3368	10.1164					0	0.5682					0	62.6799						0	0.4571	0	0.3954
		0.1368	0.5422			12.5454	7.7756			0	0.5356			0	51.0091				0.22	0.5676					16.3526	10.1296					0	0.5685					0	62.8201						0	0.4578	0	0.3957
		0.1373	0.5436			12.6149	7.788			0	0.536			0	51.2939				0.2209	0.5684					16.5476	10.359					0	0.5692					0	62.847						0	0.4583	0	0.3969
		0.1373	0.5441			12.6231	7.8544			0	0.5364			0	51.4122				0.2214	0.5687					16.5477	10.5573					0	0.5692					0	62.9475						0	0.4587	0	0.3976
		0.138	0.5445			12.9261	7.9868			0	0.5365			0	51.703				0.2215	0.5687					16.5487	10.5691					0	0.5692					0	63.0766						0	0.4596	0	0.3978
		0.1401	0.5455			12.9423	8.0163			0	0.5373			0	51.7287				0.2237	0.569					16.6042	10.6892					0	0.5698					0	63.1229						0	0.46	0	0.3983
		0.1407	0.5458			12.9647	8.0857			0	0.5373			0	51.7301				0.224	0.5694					16.7814	10.7134					0.0025	0.57					0	63.3137						0	0.4611	0	0.399
		0.1412	0.5459			13.0156	8.1257			0	0.5387			0	51.8059				0.225	0.5696					16.7843	10.7424					0.0069	0.5702					0	63.4362						0	0.4621	0	0.3996
		0.1424	0.5462			13.047	8.1835			0	0.5389			0	52.1652				0.229	0.5704					17.3647	11.3526					0.0069	0.5705					0	63.4631						0	0.4622	0	0.4006
		0.1471	0.5466			13.0716	8.2085			0	0.5398			0	52.203				0.2292	0.5712					17.499	11.6374					0.0109	0.5716					0	63.663						0	0.4627	0	0.4007
		0.1502	0.5467			13.0806	8.3291			0	0.5402			0	52.2131				0.2297	0.5716					17.5452	11.979					0.0141	0.5717					0	63.689						0	0.4628	0	0.401
		0.1503	0.5467			13.2313	8.3603			0	0.5409			0	52.9389				0.2316	0.5716					17.5503	12.1453					0.0146	0.5722					0	63.7156						0	0.4633	0	0.4021
		0.1518	0.5474			13.2572	8.5242			0	0.5427			0	53.4027				0.2333	0.5718					17.6833	12.1986					0.0153	0.5726					0	63.7222						0	0.4634	0	0.4023
		0.1553	0.5477			13.4032	8.5521			0	0.544			0	53.6374				0.2348	0.5729					17.8231	12.2382					0.0166	0.5728					0	64.0564						0	0.4644	0	0.4033
		0.1577	0.5481			13.4804	8.5943			0	0.5443			0	53.6795				0.2349	0.5749					17.9683	12.2858					0.017	0.5736					0	64.0786						0	0.4646	0	0.4043
		0.1587	0.5486			13.482	8.6281			0	0.5456			0	53.8643				0.2369	0.5762					17.9753	12.3539					0.023	0.574					0	64.1565						0	0.4649	0	0.4052
		0.1595	0.5488			13.5297	8.6811			0	0.5456			0	53.9307				0.2375	0.5765					18.1674	12.3735					0.0236	0.574					0	64.1952						0	0.4658	0	0.4059
		0.1598	0.5491			13.5459	8.7575			0	0.5457			0	54.0589				0.2397	0.5785					18.232	12.4195					0.0256	0.5742					0	64.335						0	0.4659	0	0.4062
		0.1602	0.5494			13.5502	8.7818			0	0.5458			0	54.2734				0.2397	0.5785					18.3052	12.4521					0.0266	0.5746					0	64.4503						0	0.466	0	0.4074
		0.1613	0.5497			13.6217	8.7915			0	0.5459			0	54.7995				0.2399	0.5785					18.4262	12.5178					0.0291	0.5751					0	64.7029						0	0.4662	0	0.4078
		0.1621	0.5509			13.9112	8.8395			0	0.5459			0	54.8649				0.24	0.5786					18.4328	12.5496					0.0292	0.5754					0	64.7521						0	0.4668	0	0.4084
		0.1682	0.5513			13.9518	9.1706			0	0.5466			0	55.6426				0.2403	0.5787					18.6213	12.7653					0.0295	0.5759					0	64.7941						0	0.4674	0	0.4086
		0.1694	0.5514			13.9699	9.2398			0	0.5469			0	55.7033				0.2446	0.5787					18.6745	12.9036					0.0303	0.5762					0	64.8504						0	0.4681	0	0.4091
		0.1732	0.5515			13.9885	9.2688			0	0.547			0	55.8636				0.2531	0.579					18.761	12.9345					0.0325	0.5763					0	64.9519						0	0.4681	0	0.4096
		0.1737	0.5517			14.0043	9.3116			0	0.5471			0	56.0032				0.2544	0.579					18.8063	12.9367					0.0328	0.5767					0	64.9729						0	0.4688	0	0.4099
		0.1739	0.5517			14.0636	9.315			0	0.5474			0	56.0752				0.2576	0.5811					18.9246	13.16					0.0339	0.5772					0	65.0078						0	0.4697	0.0003	0.4104
		0.1755	0.5522			14.1232	9.3337			0	0.5476			0	56.3273				0.2617	0.5819					19.0831	13.2472					0.035	0.5775					0	65.0203						0	0.4703	0.0012	0.4105
		0.1778	0.5522			14.3921	9.4116			0	0.5476			0	56.3496				0.2651	0.5826					19.1207	13.2479					0.0369	0.5779					0	65.1447						0	0.4706	0.0024	0.4106
		0.1785	0.5529			14.4764	9.4514			0	0.5481			0	56.4153				0.2732	0.5833					19.3348	13.2977					0.038	0.5785					0	65.5721						0	0.4718	0.003	0.411
		0.1822	0.554			14.6142	9.4732			0	0.5483			0	56.5286				0.274	0.5837					19.4815	13.4713					0.0381	0.5796					0	65.5753						0	0.4722	0.0042	0.4112
		0.1868	0.554			14.6409	9.528			0	0.5487			0	56.7262				0.2752	0.5843					19.5268	13.5459					0.0382	0.5802					0	65.5753						0	0.4726	0.007	0.4113
		0.1869	0.5541			14.7028	9.5349			0	0.549			0	57.3652				0.279	0.5849					19.6079	13.6904					0.0392	0.5803					0	65.6536						0	0.4727	0.0092	0.4123
		0.1881	0.5546			14.7051	9.5805			0	0.5494			0	57.5276				0.2808	0.5856					19.723	13.7237					0.0394	0.5803					0	65.9478						0	0.473	0.0092	0.4126
		0.19	0.5546			14.7538	9.5845			0	0.5496			0	57.5407				0.282	0.5861					19.8956	13.7319					0.0396	0.5805					0	66.2669						0	0.473	0.0096	0.4134
		0.1907	0.555			14.9117	9.6032			0	0.5497			0	57.6214				0.2829	0.5863					20.0913	14.0232					0.0401	0.5805					0	66.3298						0	0.4731	0.01	0.4141
		0.1916	0.5551			15.2002	9.6768			0	0.55			0	57.7975				0.2858	0.5865					20.1977	14.1678					0.0417	0.5809					0	66.4411						0	0.4741	0.0105	0.4144
		0.1966	0.5561			15.4062	9.7607			0	0.5509			0	57.9169				0.2864	0.5872					20.2024	14.256					0.0465	0.5815					0	66.5466						0	0.4741	0.011	0.4144
		0.1994	0.5561			15.4211	9.8256			0	0.5511			0	58.0642				0.2864	0.5874					20.2723	14.2999					0.0477	0.5816					0	66.7055						0	0.4741	0.0138	0.4152
		0.2035	0.5564			15.5014	9.845			0	0.5514			0	58.2306				0.2868	0.5874					20.373	14.3929					0.0484	0.5823					0	66.911						0	0.4748	0.0151	0.4155
		0.2036	0.5569			15.6118	9.9371			0	0.552			0	58.3876				0.2944	0.5879					20.4107	14.5006					0.0493	0.5838					0	67.0274						0	0.475	0.0161	0.416
		0.2064	0.5585			15.6144	9.9986			0	0.5523			0	58.3994				0.2946	0.5887					20.6766	14.5841					0.0498	0.5843					0	67.0536						0	0.4759	0.0168	0.417
		0.2079	0.5588			15.619	10.0075			0	0.5527			0	58.4753				0.295	0.5895					20.7045	14.602					0.0519	0.5845					0	67.3353						0	0.476	0.0191	0.4172
		0.208	0.5591			15.6208	10.0177			0	0.5531			0	58.529				0.2962	0.5901					21.0892	14.7895					0.0593	0.5849					0	67.3363						0	0.4761	0.0206	0.4173
		0.2089	0.5601			15.6854	10.0273			0	0.5537			0	58.5954				0.3029	0.5901					21.3653	14.9481					0.0611	0.585					0	67.4672						0	0.4761	0.0209	0.4176
		0.209	0.5606			15.7306	10.0507			0	0.5542			0	58.8584				0.3033	0.5912					21.5212	14.9539					0.0613	0.5854					0	67.5748						0	0.4767	0.0238	0.4182
		0.2095	0.5612			15.7453	10.1164			0	0.5544			0	58.8792				0.3034	0.5913					21.869	14.9883					0.0615	0.5865					0	68.1307						0	0.4768	0.0259	0.4186
		0.2102	0.562			15.8292	10.1296			0	0.5551			0	58.896				0.3044	0.5913					21.9313	15.0278					0.0657	0.5869					0	68.1635						0	0.4769	0.0266	0.4188
		0.211	0.5622			15.9141	10.359			0	0.5559			0	59.0911				0.3146	0.5922					22.1133	15.1234					0.0668	0.5875					0	68.2473						0	0.477	0.0286	0.4192
		0.2112	0.5622			16.006	10.5573			0	0.5561			0	59.5003				0.3162	0.5923					22.237	15.5099					0.0673	0.5882					0	68.3153						0	0.4771	0.0287	0.4195
		0.2134	0.5627			16.0446	10.5691			0	0.5562			0	59.5344				0.3178	0.5928					22.3454	15.5394					0.0704	0.5884					0	68.6479						0	0.4777	0.0287	0.4201
		0.2135	0.5632			16.0838	10.6496			0	0.5562			0	59.5622				0.3233	0.5929					22.5229	15.5457					0.0712	0.5892					0	68.7256						0	0.4786	0.0299	0.4216
		0.2154	0.564			16.1742	10.6892			0	0.5567			0	59.7126				0.325	0.5937					22.7155	15.589					0.0717	0.5897					0	68.7512						0	0.4792	0.0305	0.4223
		0.2161	0.5649			16.2754	10.7134			0	0.5575			0	60.1489				0.3253	0.5937					22.7583	15.9199					0.0727	0.5897					0	68.7563						0	0.4792	0.0354	0.4229
		0.2165	0.5653			16.3077	10.7424			0	0.5582			0	60.2046				0.3259	0.5945					22.9222	16.0996					0.0734	0.5898					0	68.9131						0	0.4793	0.0374	0.4238
		0.2168	0.5674			16.3368	10.8612			0	0.5586			0	60.2825				0.3278	0.5955					23.2322	16.2693					0.0746	0.5901					0	69.1506						0	0.4794	0.0395	0.4241
		0.2173	0.5676			16.3526	11.0444			0	0.559			0	60.2827				0.3288	0.5974					23.5645	16.3487					0.0754	0.5904					0	69.1959						0	0.4795	0.0396	0.4245
		0.2189	0.5683			16.5476	11.3526			0	0.56			0	60.9361				0.33	0.5979					23.7627	16.4984					0.076	0.5908					0	69.2368						0	0.4798	0.0398	0.4246
		0.2197	0.5684			16.5477	11.3575			0	0.5602			0	60.9488				0.3308	0.5984					23.8507	16.6062					0.0767	0.5911					0	69.2641						0	0.48	0.0445	0.4254
		0.2198	0.5687			16.5487	11.6374			0	0.5613			0	61.0398				0.3364	0.5985					23.9511	17.0341					0.0789	0.5928					0	69.51						0	0.4804	0.0455	0.4256
		0.2199	0.5687			16.6042	11.6505			0	0.5618			0	61.0899				0.3375	0.5994					24.0366	17.06					0.079	0.5933					0	69.595						0	0.4817	0.0465	0.4263
		0.22	0.569			16.7814	11.8203			0	0.5621			0	61.1676				0.3379	0.6003					24.2556	17.0623					0.08	0.5934					0	69.6811						0	0.4823	0.0483	0.4263
		0.2209	0.5694			16.7843	11.9756			0	0.5626			0	61.2159				0.3407	0.6009					24.3613	17.1489					0.0803	0.5935					0	69.8333						0	0.4838	0.0496	0.4268
		0.2214	0.5696			16.785	11.979			0	0.5628			0	61.5153				0.3411	0.6016					24.4448	17.4669					0.0803	0.5938					0	69.9043						0	0.4838	0.0508	0.427
		0.2215	0.5704			17.037	12.1453			0	0.5632			0	61.604				0.342	0.6017					24.5676	18.045					0.0806	0.5938					0	69.9567						0	0.4843	0.0512	0.4277
		0.2237	0.5705			17.3647	12.1735			0	0.5634			0	61.7287				0.3433	0.6044					24.841	18.3627					0.0859	0.5939					0	70.2064						0	0.4846	0.0562	0.4279
		0.224	0.5712			17.499	12.1777			0	0.5646			0	61.7366				0.3436	0.6048					25.1689	18.4163					0.0904	0.5942					0	70.4014						0	0.4846	0.0578	0.4282
		0.225	0.5716			17.5452	12.1986			0	0.5649			0	61.7924				0.3446	0.6052					25.3001	18.45					0.0923	0.5951					0	70.6217						0	0.4849	0.058	0.4284
		0.229	0.5716			17.5503	12.2382			0	0.5652			0	61.8435				0.3479	0.6059					25.479	18.5977					0.0945	0.5951					0	70.6911						0	0.4853	0.0597	0.4285
		0.2292	0.5718			17.6833	12.2858			0	0.5661			0	61.8644				0.3483	0.6061					25.6899	18.6619					0.0955	0.5952					0	70.9105						0	0.4854	0.0598	0.4286
		0.2297	0.5729			17.7216	12.3539			0	0.5663			0	61.8979				0.3485	0.6069					25.6934	18.665					0.0972	0.596					0	71.0623						0	0.486	0.0601	0.4291
		0.2316	0.5749			17.7523	12.3735			0	0.5664			0	62.0206				0.3487	0.6073					25.7692	19.1773					0.0974	0.5961					0	71.1074						0	0.4873	0.0614	0.4292
		0.2317	0.575			17.8231	12.4195			0	0.5664			0	62.0331				0.3544	0.6079					25.8168	19.3657					0.0988	0.5965					0	71.1741						0	0.4877	0.0628	0.4294
		0.2333	0.5762			17.9018	12.4521			0	0.5664			0	62.0807				0.3544	0.6082					25.8621	19.5883					0.0993	0.5972					0	71.2047						0	0.4882	0.0635	0.4301
		0.2348	0.5765			17.9519	12.5178			0	0.5669			0	62.1768				0.3554	0.6083					25.9931	19.8707					0.0997	0.5976					0	71.2359						0	0.4886	0.0675	0.4303
		0.2349	0.5785			17.9683	12.5496			0	0.5678			0	62.221				0.3562	0.6088					26.2234	19.9862					0.1011	0.5986					0	71.3523						0	0.4898	0.0679	0.4307
		0.2351	0.5785			17.9753	12.6767			0	0.5678			0	62.2941				0.3563	0.6096					26.2707	20.1433					0.1026	0.5992					0	71.7078						0	0.4898	0.0681	0.4314
		0.2369	0.5785			18.0889	12.7653			0	0.5682			0	62.6799				0.3585	0.61					26.4413	20.4479					0.1032	0.5992					0	71.7109						0	0.4906	0.069	0.4321
		0.2375	0.5786			18.1674	12.9036			0.0025	0.5685			0	62.8201				0.3597	0.6106					27.0591	20.935					0.1047	0.5994					0	71.7311						0	0.4906	0.0698	0.4322
		0.2397	0.5787			18.232	12.9345			0.0057	0.5692			0	62.847				0.3602	0.6119					27.4552	21.0159					0.1074	0.5996					0	71.7362						0	0.491	0.0714	0.4322
		0.2397	0.5787			18.3052	12.9367			0.0069	0.5692			0	62.9475				0.362	0.6123					27.5171	21.6069					0.111	0.5997					0	71.8582						0	0.4913	0.0725	0.4325
		0.2399	0.5789			18.4262	13.16			0.0069	0.5692			0	63.0766				0.3646	0.6136					27.6056	21.8053					0.1121	0.6005					0	71.9524						0	0.492	0.0777	0.4327
		0.24	0.579			18.4328	13.2472			0.0086	0.5698			0	63.1229				0.3648	0.615					27.697	21.827					0.1143	0.6009					0	72.0803						0	0.4925	0.0777	0.4328
		0.2403	0.579			18.5324	13.2479			0.01	0.57			0	63.3137				0.365	0.6157					27.9964	22.1799					0.1167	0.6012					0	72.1666						0	0.4927	0.078	0.4329
		0.2428	0.5798			18.5982	13.2977			0.0109	0.5702			0	63.4362				0.3651	0.6164					28.1549	22.2115					0.1168	0.6014					0	72.1991						0	0.4929	0.0804	0.4333
		0.2446	0.5811			18.6213	13.4713			0.0113	0.5705			0	63.4631				0.3655	0.6164					28.216	22.5239					0.1196	0.6014					0	72.2224						0	0.4932	0.0807	0.4335
		0.252	0.5812			18.6745	13.5133			0.0141	0.5711			0	63.663				0.366	0.6167					28.2559	22.6106					0.1228	0.6015					0	72.2581						0	0.4932	0.082	0.435
		0.2531	0.5819			18.761	13.5459			0.0146	0.5716			0	63.689				0.3665	0.6176					28.5181	22.8962					0.123	0.603					0	72.592						0	0.4936	0.0827	0.436
		0.2544	0.5821			18.8063	13.603			0.0153	0.5717			0	63.7156				0.3685	0.6179					28.5196	22.9477					0.1233	0.6032					0	72.6118						0	0.4943	0.083	0.436
		0.2562	0.5826			18.9246	13.6904			0.0166	0.5718			0	63.7222				0.37	0.6179					28.6488	22.9589					0.1298	0.6034					0	72.6352						0	0.4944	0.0833	0.4363
		0.2576	0.5826			19.0831	13.7237			0.017	0.572			0	64.0564				0.3714	0.618					28.684	22.9937					0.1309	0.6037					0	72.7748						0	0.4947	0.0844	0.4366
		0.2591	0.5833			19.1207	13.7319			0.0214	0.5722			0	64.0786				0.3742	0.6183					28.6951	23.6398					0.1339	0.6045					0	72.7908						0	0.4953	0.0846	0.4369
		0.2608	0.5837			19.1903	14.0232			0.023	0.5726			0	64.1565				0.3791	0.6184					29.0477	24.9424					0.1348	0.6047					0	72.9113						0	0.4961	0.0855	0.4379
		0.2617	0.5839			19.2691	14.112			0.0236	0.5728			0	64.1952				0.3813	0.6187					29.0528	25.0174					0.1369	0.6049					0	73.0543						0	0.4962	0.0863	0.438
		0.2651	0.5843			19.3174	14.1678			0.0256	0.5736			0	64.335				0.3822	0.6187					29.231	25.0309					0.1384	0.6056					0	73.1359						0	0.4966	0.0888	0.438
		0.2695	0.5849			19.3348	14.256			0.0266	0.574			0	64.3453				0.3822	0.619					29.5591	25.0663					0.1389	0.6066					0	73.1674						0	0.4969	0.0932	0.4381
		0.2713	0.5854			19.4815	14.2999			0.0283	0.574			0	64.4503				0.3844	0.6203					29.8142	25.1343					0.1389	0.6071					0	73.2923						0	0.4969	0.0963	0.4385
		0.2732	0.5856			19.5268	14.3929			0.0291	0.5742			0	64.4941				0.3855	0.6213					29.846	25.2629					0.1394	0.608					0	73.3559						0	0.4974	0.0965	0.4387
		0.274	0.5857			19.5701	14.46			0.0292	0.5746			0	64.7029				0.3861	0.6221					29.9532	25.4017					0.1457	0.6084					0.1615	73.4096						0	0.4975	0.0966	0.4387
		0.2752	0.5861			19.6079	14.4701			0.0295	0.5751			0	64.7521				0.3867	0.6234					30.1306	25.7925					0.1471	0.6086					0.3938	73.933						0	0.4983	0.097	0.4387
		0.279	0.5863			19.6972	14.5006			0.0303	0.5754			0	64.7941				0.3872	0.624					30.3778	25.9162					0.149	0.6089					0.6874	74.2759						0	0.4984	0.0973	0.4388
		0.2808	0.5865			19.723	14.5841			0.0312	0.5759			0	64.8504				0.3887	0.6246					30.5954	26.8645					0.1496	0.6098					0.7877	74.3058						0	0.4984	0.0973	0.4395
		0.282	0.5866			19.8679	14.602			0.0325	0.5762			0	64.9519				0.3897	0.6247					30.6002	26.9254					0.1514	0.61					0.7961	74.3721						0	0.499	0.0978	0.4395
		0.2829	0.5872			19.8956	14.7895			0.0328	0.5763			0	64.9729				0.3912	0.6247					30.7976	27.1756					0.1574	0.6102					0.8239	74.6606						0	0.499	0.0981	0.4395
		0.2835	0.5874			19.9817	14.9481			0.0339	0.5766			0	65.0078				0.3937	0.625					30.8243	27.4525					0.1593	0.6102					1.0317	74.7036						0	0.4992	0.1001	0.4398
		0.2858	0.5874			20.0913	14.9539			0.035	0.5767			0	65.0203				0.3941	0.6252					30.939	27.4839					0.1593	0.6108					1.0922	74.7398						0	0.4992	0.1027	0.4399
		0.2864	0.5879			20.1977	14.9883			0.0359	0.5772			0	65.1447				0.3944	0.6258					31.0281	27.719					0.1599	0.6109					1.1799	74.7816						0	0.5001	0.1042	0.4406
		0.2864	0.5887			20.2024	15.0278			0.0369	0.5775			0	65.4506				0.3948	0.626					31.4688	28.2569					0.1629	0.611					1.6635	75.1458						0	0.5002	0.1058	0.4411
		0.2868	0.5895			20.251	15.1234			0.038	0.5779			0	65.5721				0.3968	0.6264					31.5449	28.618					0.164	0.611					1.9526	75.2442						0	0.501	0.106	0.4421
		0.2894	0.59			20.2723	15.3813			0.0381	0.5785			0	65.5753				0.3982	0.6276					31.5855	28.7929					0.1655	0.613					1.963	75.3724						0	0.5011	0.1069	0.4425
		0.2944	0.5901			20.3295	15.5099			0.0382	0.5796			0	65.5753				0.3999	0.628					31.6443	28.9611					0.1663	0.6132					2.0765	75.4674						0	0.5011	0.1069	0.4429
		0.2946	0.5901			20.373	15.5394			0.0392	0.5802			0	65.6536				0.401	0.6286					31.6967	29.0371					0.171	0.6132					2.0765	75.7433						0	0.5014	0.1078	0.443
		0.295	0.591			20.4107	15.5457			0.0394	0.5803			0	65.9478				0.401	0.6287					32.2811	29.4199					0.1756	0.6133					2.2106	75.9062						0	0.5017	0.1131	0.4435
		0.2954	0.5912			20.6766	15.589			0.0396	0.5803			0	66.2669				0.4036	0.6308					32.455	29.4707					0.1769	0.6134					2.4931	75.9287						0	0.5026	0.1133	0.4437
		0.2962	0.5913			20.7045	15.7501			0.0401	0.5805			0	66.3298				0.4056	0.6313					32.5795	29.9047					0.1774	0.6135					2.7233	75.9849						0	0.5027	0.1139	0.4437
		0.2971	0.5913			20.7267	15.9199			0.0412	0.5805			0	66.4411				0.4068	0.6325					32.8202	30.3767					0.178	0.6139					2.8881	76.0361						0	0.5027	0.114	0.444
		0.3029	0.5922			21.0892	16.0996			0.0417	0.5809			0	66.5466				0.4083	0.6334					32.8529	30.6391					0.1792	0.6145					3.1302	76.1007						0	0.503	0.1176	0.4441
		0.3033	0.5923			21.3653	16.1226			0.0465	0.5815			0	66.7055				0.4089	0.6341					32.9444	30.6918					0.1819	0.6147					3.3001	76.3659						0	0.5043	0.1207	0.4449
		0.3034	0.5928			21.5212	16.2693			0.0477	0.5816			0	66.8619				0.4122	0.6343					32.9788	30.7213					0.1837	0.6155					3.6933	76.4007						0	0.5043	0.1209	0.4453
		0.3044	0.5929			21.869	16.3487			0.0484	0.5823			0	66.911				0.4125	0.6346					33.1062	30.8596					0.1837	0.6163					3.7914	76.4478						0	0.5044	0.1212	0.4457
		0.3059	0.5933			21.9313	16.4984			0.0493	0.5838			0	66.9365				0.4139	0.635					33.8454	31.1516					0.1851	0.6163					3.9044	76.7179						0	0.505	0.1214	0.4472
		0.3146	0.5935			22.0524	16.523			0.0498	0.5843			0	67.0274				0.4157	0.6353					33.9251	31.7922					0.186	0.6163					4.2051	76.8076						0	0.5054	0.1228	0.448
		0.3162	0.5937			22.1133	16.6062			0.0503	0.5845			0	67.0536				0.4164	0.6364					33.9787	32.1966					0.1932	0.617					4.2902	76.9253						0	0.5071	0.1229	0.4484
		0.3178	0.5937			22.237	16.6839			0.0519	0.5849			0	67.3353				0.4202	0.637					34.3687	32.2346					0.1948	0.6181					4.5609	77.0291						0	0.5072	0.1241	0.4485
		0.3233	0.5945			22.2793	17.0341			0.0537	0.585			0	67.3363				0.4214	0.637					34.3744	32.4532					0.1964	0.6183					4.6638	77.1582						0	0.5075	0.1241	0.4489
		0.325	0.5955			22.3454	17.06			0.0545	0.5854			0	67.4672				0.4245	0.6382					34.4119	32.4539					0.2	0.6188					4.9212	77.2551						0	0.5076	0.1242	0.4496
		0.3253	0.5974			22.5229	17.0623			0.0593	0.5863			0	67.5748				0.4248	0.6384					34.6339	35.3884					0.2007	0.6195					5.0028	77.3196						0	0.5091	0.1247	0.4496
		0.3257	0.5979			22.673	17.1489			0.0611	0.5865			0	67.8011				0.4248	0.6385					34.6658	35.4263					0.2037	0.6195					5.2415	77.3286						0	0.5093	0.1254	0.45
		0.3259	0.5984			22.7155	17.4669			0.0613	0.5866			0	67.9206				0.4254	0.6386					35.3	35.435					0.2083	0.62					5.2497	77.6375						0	0.5093	0.1278	0.4503
		0.3278	0.5985			22.7583	18.0343			0.0613	0.5869			0	68.1307				0.428	0.6387					35.3975	35.6236					0.2144	0.6208					5.3432	77.6855						0	0.5094	0.1289	0.4508
		0.3288	0.5994			22.9222	18.045			0.0615	0.5873			0	68.1635				0.4288	0.6387					35.6472	35.688					0.2161	0.6209					5.4034	77.7205						0	0.5101	0.1313	0.4509
		0.33	0.6003			23.2322	18.2954			0.0657	0.5875			0	68.2473				0.4295	0.6388					35.7861	35.7137					0.2169	0.621					5.5595	77.8721						0	0.5102	0.1341	0.4511
		0.3303	0.6007			23.5645	18.3627			0.0668	0.5882			0	68.3153				0.4301	0.641					35.922	36.786					0.2175	0.6211					5.6323	77.9286						0	0.5108	0.1384	0.4514
		0.3308	0.6009			23.6431	18.4163			0.0673	0.5884			0	68.6479				0.4303	0.6414					35.9673	36.9606					0.2183	0.6212					6.3771	77.9516						0	0.5111	0.1425	0.4519
		0.3364	0.6016			23.7627	18.45			0.0678	0.5892			0	68.7256				0.4307	0.6417					36.0779	36.9624					0.2205	0.6214					6.934	77.9816						0	0.5112	0.1481	0.4521
		0.3365	0.6017			23.8507	18.5977			0.0693	0.5897			0	68.7512				0.4338	0.6418					36.2644	37.0822					0.2235	0.6218					7.2524	77.9899						0	0.5122	0.1482	0.4525
		0.3375	0.602			23.8788	18.6619			0.0704	0.5897			0	68.7563				0.4339	0.6418					36.6259	37.2398					0.2239	0.6219					7.3995	78.1438						0	0.5129	0.1489	0.4527
		0.3379	0.6026			23.9511	18.665			0.0712	0.5898			0	68.9131				0.4353	0.6424					36.6796	37.4867					0.2265	0.6227					7.4036	78.2373						0	0.5132	0.1496	0.4529
		0.3407	0.6044			24.0366	18.9096			0.0717	0.5901			0	69.1506				0.4367	0.6425					36.6873	37.8746					0.2273	0.6236					7.4048	78.3158						0	0.5134	0.15	0.4535
		0.3411	0.6048			24.2556	18.9224			0.0727	0.5904			0	69.1959				0.4377	0.6434					36.8548	38.0381					0.2292	0.6246					7.6023	78.3563						0	0.5136	0.15	0.4536
		0.342	0.6052			24.2718	18.9598			0.0734	0.5908			0	69.2368				0.4388	0.6439					36.9512	38.2607					0.2297	0.6248					7.9169	78.4747						0	0.5137	0.1507	0.4543
		0.3425	0.6059			24.3613	19.0601			0.0737	0.5911			0	69.2641				0.441	0.6442					37.2902	38.8151					0.2305	0.6259					8.2958	78.6209						0	0.5144	0.151	0.4546
		0.3433	0.6061			24.4448	19.1773			0.0746	0.5918			0	69.5044				0.4414	0.6445					37.2997	39.0446					0.2327	0.626					8.5457	78.6896						0	0.5144	0.1519	0.4549
		0.3436	0.6063			24.5676	19.3657			0.0754	0.5923			0	69.51				0.4416	0.6445					37.4756	39.4904					0.2349	0.6261					8.5513	78.8511						0	0.5144	0.1541	0.4552
		0.3446	0.6069			24.841	19.5883			0.076	0.5928			0	69.595				0.4419	0.6447					37.6736	40.5223					0.2389	0.6267					8.7629	78.9347						0	0.5144	0.1549	0.4553
		0.3479	0.6073			25.1689	19.6292			0.0767	0.5933			0	69.6387				0.4432	0.645					37.8497	40.808					0.2444	0.628					8.8349	79.0035						0	0.5154	0.1571	0.4554
		0.3483	0.6079			25.3001	19.8707			0.0777	0.5934			0	69.6811				0.4441	0.6467					37.9194	41.0314					0.2468	0.628					8.9005	79.1306						0	0.5155	0.1577	0.4555
		0.3485	0.6082			25.479	19.9862			0.0789	0.5935			0	69.8333				0.4444	0.6467					38.2146	41.2656					0.2479	0.6291					8.9226	79.2478						0	0.5156	0.1583	0.4555
		0.3487	0.6083			25.5673	20.1433			0.079	0.5938			0	69.9043				0.4454	0.6473					38.2812	41.6012					0.2483	0.6292					9.161	79.2804						0	0.5157	0.1601	0.4558
		0.3515	0.6088			25.6899	20.1635			0.08	0.5938			0	69.9567				0.4456	0.6476					38.3035	41.7245					0.2496	0.6294					9.1945	79.3229						0	0.5157	0.1604	0.4558
		0.353	0.6096			25.6934	20.4479			0.0803	0.5939			0	70.2064				0.4458	0.6482					38.3191	41.9787					0.2505	0.6294					9.5624	79.6293						0	0.516	0.1613	0.4559
		0.3544	0.61			25.7692	20.8154			0.0803	0.5942			0	70.4014				0.4473	0.6484					38.6108	44.2204					0.2509	0.6299					9.7494	79.8575						0	0.5161	0.1615	0.456
		0.3544	0.61			25.8168	20.935			0.0806	0.5944			0	70.5943				0.4482	0.6485					38.6518	44.5732					0.2522	0.6303					10.3173	80.1465						0	0.5164	0.1615	0.4562
		0.3554	0.6106			25.8621	21.0159			0.0844	0.5951			0	70.6217				0.4486	0.6486					38.768	44.8757					0.2548	0.6304					10.4522	80.1974						0	0.5168	0.1624	0.4562
		0.3562	0.6111			25.9931	21.6069			0.0859	0.5951			0	70.6911				0.4487	0.6487					38.8049	44.8942					0.2588	0.6304					10.7045	80.2421						0	0.517	0.1664	0.4564
		0.3563	0.6119			26.2234	21.6585			0.0883	0.5952			0	70.9105				0.4519	0.6499					39.0259	45.0406					0.2594	0.6313					10.9709	80.6548						0	0.5181	0.1676	0.4569
		0.3585	0.6121			26.2707	21.8053			0.0902	0.5957			0	70.958				0.4564	0.6508					39.1056	45.609					0.2605	0.632					11.077	80.6776						0	0.5181	0.1712	0.4571
		0.3597	0.6123			26.4121	21.827			0.0904	0.596			0	71.0623				0.4694	0.6519					39.34	46.3781					0.2617	0.6324					11.2613	80.7002						0	0.5186	0.1714	0.4573
		0.3602	0.6123			26.4413	21.9129			0.0923	0.5961			0	71.1074				0.4727	0.652					39.7441	47.0403					0.2634	0.6335					11.2749	80.8443						0	0.5187	0.1715	0.4577
		0.3617	0.6124			27.0591	22.1799			0.0945	0.5964			0	71.1741				0.4736	0.6525					39.8697	47.2124					0.2739	0.6337					11.65	80.8792						0	0.5191	0.1728	0.458
		0.362	0.6134			27.4552	22.2115			0.0946	0.5965			0	71.2047				0.4755	0.6531					39.979	47.5244					0.2798	0.6339					11.6581	80.9119						0	0.5192	0.1742	0.4582
		0.3646	0.6136			27.4653	22.2143			0.0955	0.5972			0	71.2359				0.4761	0.6531					40.1245	47.7389					0.28	0.6339					11.7507	81.0366						0	0.5193	0.1746	0.4583
		0.3648	0.615			27.5171	22.5239			0.0972	0.5973			0	71.3523				0.4794	0.6532					40.5847	48.0867					0.2857	0.6341					11.764	81.1413						0	0.5209	0.1765	0.4585
		0.365	0.6157			27.6056	22.6106			0.0974	0.5976			0	71.7078				0.4815	0.6533					40.6399	48.2001					0.2861	0.6343					11.9177	81.1712						0	0.5213	0.1784	0.4585
		0.3651	0.6164			27.697	22.8962			0.0988	0.5986			0	71.7109				0.4824	0.6533					40.7838	49.3335					0.2882	0.6343					12.069	81.319						0	0.5213	0.1799	0.4592
		0.3655	0.6164			27.8028	22.9477			0.0993	0.5992			0	71.7311				0.4877	0.6541					40.9123	50.176					0.2886	0.6345					12.0857	81.3597						0	0.5215	0.1818	0.4602
		0.366	0.6167			27.9964	22.9589			0.0997	0.5992			0	71.7362				0.4904	0.6566					41.1329	50.664					0.2887	0.6348					12.5761	81.4455						0	0.5216	0.1832	0.4608
		0.366	0.6172			28.1435	22.9937			0.1011	0.5994			0	71.8582				0.4945	0.6586					41.2163	50.7629					0.2916	0.6351					12.8388	81.489						0	0.5217	0.184	0.4612
		0.366	0.6175			28.1549	23.6398			0.1026	0.5996			0	71.9524				0.4975	0.66					41.8765	50.8184					0.2932	0.6351					12.8823	81.5063						0	0.5219	0.1842	0.4617
		0.3665	0.6176			28.216	23.7579			0.1032	0.5997			0	72.0803				0.4977	0.6613					41.9647	52.6914					0.297	0.636					12.9602	81.5203						0	0.5224	0.1846	0.4621
		0.3685	0.6179			28.2559	23.883			0.1034	0.6005			0	72.1666				0.5043	0.6618					41.9841	53.0954					0.3005	0.636					13.3434	81.5707						0	0.5225	0.1854	0.4622
		0.37	0.6179			28.3649	24.1056			0.1047	0.6009			0	72.1991				0.5086	0.662					42.4342	53.218					0.3015	0.637					13.5354	81.6281						0	0.5226	0.1863	0.4622
		0.3714	0.618			28.4313	24.9424			0.1054	0.6012			0	72.2224				0.5105	0.6628					42.6739	53.3656					0.3033	0.6379					13.7071	81.6301						0	0.5229	0.1876	0.4623
		0.3742	0.6183			28.5181	25.0174			0.1074	0.6014			0	72.2581				0.5112	0.6638					42.7113	54.3422					0.3051	0.6385					13.9471	81.6357						0	0.523	0.1877	0.4625
		0.3759	0.6184			28.5196	25.0309			0.1087	0.6014			0	72.342				0.5135	0.6646					42.8072	54.9147					0.3057	0.639					14.0699	81.7502						0	0.5231	0.189	0.4632
		0.3791	0.6185			28.6488	25.0663			0.1088	0.6015			0	72.592				0.5155	0.6649					43.0388	55.1075					0.3065	0.639					14.0931	81.8674						0	0.5235	0.1893	0.4634
		0.3804	0.6187			28.684	25.1343			0.111	0.603			0	72.6118				0.5216	0.6657					43.327	55.6871					0.3066	0.6397					14.355	82.0049						0	0.5241	0.1897	0.464
		0.3813	0.6187			28.6951	25.2629			0.1121	0.6032			0	72.6352				0.5234	0.6668					43.6	55.9465					0.3148	0.6398					14.3641	82.2018						0	0.5244	0.1898	0.4641
		0.3822	0.619			29.0477	25.4017			0.1142	0.6034			0	72.7748				0.5239	0.6682					43.6875	56.9888					0.3187	0.64					14.6599	82.209						0	0.5244	0.1899	0.4645
		0.3822	0.6199			29.0528	25.4817			0.1143	0.6037			0	72.7908				0.5249	0.6684					44.0149	57.0662					0.3195	0.6404					14.7085	82.214						0	0.5246	0.1908	0.4652
		0.3844	0.6203			29.231	25.5806			0.1167	0.6037			0	72.9113				0.5258	0.6688					44.4768	57.1375					0.3204	0.6407					15.3177	82.2462						0	0.5247	0.1917	0.4656
		0.3851	0.6213			29.3974	25.7925			0.1168	0.6045			0	73.0543				0.5294	0.6689					44.4864	57.6777					0.3254	0.6409					16.7281	82.3247						0	0.5249	0.1919	0.466
		0.3855	0.6221			29.4366	25.9162			0.1186	0.6047			0	73.1359				0.5297	0.6703					44.7914	58.0097					0.3354	0.6422					16.8737	82.326						0	0.5249	0.192	0.466
		0.3861	0.6234			29.5591	26.8645			0.1196	0.6049			0	73.1674				0.5364	0.6703					44.9017	58.4057					0.3412	0.6426					16.8825	82.3378						0	0.5255	0.1922	0.4662
		0.3867	0.624			29.8142	26.9254			0.1219	0.6054			0	73.2923				0.5372	0.6705					47.7427	58.5556					0.3416	0.6438					17.0424	82.3596						0	0.5257	0.1927	0.4663
		0.3872	0.6246			29.846	27.1756			0.1228	0.6056			0	73.3559				0.5388	0.6706					48.034	58.9482					0.3417	0.6443					17.739	82.5649						0	0.5258	0.1934	0.4672
		0.3884	0.6247			29.9532	27.4525			0.123	0.6066			0.1615	73.4096				0.544	0.671					48.6406	59.6903					0.3442	0.6452					17.7643	82.5893						0	0.5259	0.1945	0.4683
		0.3887	0.6247			30.1306	27.4839			0.1233	0.6068			0.3827	73.4607				0.5462	0.6713					48.9221	59.8075					0.3467	0.6454					17.9251	82.6321						0	0.526	0.1955	0.4685
		0.3897	0.625			30.3778	27.719			0.1254	0.6071			0.3938	73.9022				0.5493	0.6714					48.94	60.2028					0.348	0.6456					17.9922	82.7209						0	0.5263	0.1961	0.4686
		0.3912	0.6252			30.5954	28.2569			0.1298	0.608			0.6874	73.933				0.5529	0.672					49.7407	60.2627					0.3507	0.6462					18.224	82.7303						0	0.5263	0.1964	0.4686
		0.3937	0.6258			30.6002	28.618			0.1309	0.6084			0.7877	74.0433				0.5532	0.672					50.2759	61.2513					0.3513	0.6462					18.3535	82.7524						0	0.5268	0.1978	0.469
		0.3941	0.626			30.7976	28.7929			0.1339	0.6086			0.7961	74.1139				0.5542	0.6724					50.452	61.6277					0.3519	0.6463					18.6855	82.7697						0	0.5269	0.1982	0.4693
		0.3944	0.6264			30.8135	28.8354			0.1348	0.6088			0.8239	74.2759				0.5542	0.6726					52.3529	61.7018					0.3562	0.6465					18.8085	82.8111						0	0.5273	0.1983	0.4694
		0.3948	0.6266			30.8243	28.9344			0.135	0.6089			1.0317	74.3058				0.5557	0.6727					53.3611	63.0468					0.3615	0.6471					18.8801	82.8727						0	0.5275	0.1996	0.4695
		0.3968	0.6276			30.939	28.9611			0.1369	0.6098			1.0922	74.3721				0.5619	0.673					55.1549	63.6286					0.3628	0.6476					19.3117	82.9025						0	0.529	0.2	0.4695
		0.3982	0.628			31.0281	29.0371			0.1384	0.61			1.1799	74.6606				0.5686	0.6733					55.3151	63.6795					0.366	0.6477					19.4865	82.9091						0	0.5292	0.2005	0.4695
		0.3999	0.6286			31.3636	29.4199			0.1388	0.6102			1.6635	74.6644				0.5717	0.6736					55.9552	63.7521					0.3681	0.648					19.4965	82.9798						0	0.5295	0.201	0.4696
		0.3999	0.6287			31.4688	29.4707			0.1389	0.6102			1.9526	74.7036				0.574	0.6753					56.5429	63.9154					0.3684	0.6481					19.8621	83.0194						0	0.5298	0.2051	0.4698
		0.4004	0.629			31.5111	29.8026			0.1389	0.6103			1.963	74.7398				0.5752	0.6771					56.634	65.0614					0.3741	0.6483					19.8741	83.0343						0	0.5298	0.2056	0.4699
		0.4007	0.6295			31.5449	29.9047			0.1393	0.6107			2.0765	74.7816				0.5785	0.6796					57.0389	66.8048					0.3757	0.6488					19.9705	83.0639						0	0.5304	0.2061	0.4702
		0.401	0.6307			31.5855	30.3767			0.1394	0.6108			2.0765	75.1458				0.5868	0.6808					59.005	68.1663					0.3782	0.6493					20.1344	83.1839						0	0.5307	0.2066	0.4705
		0.401	0.6308			31.6443	30.6391			0.144	0.6109			2.2106	75.2439				0.589	0.6814					59.2292	68.4605					0.379	0.6495					20.3418	83.2066						0	0.532	0.2072	0.4706
		0.4022	0.6313			31.6967	30.6918			0.1457	0.611			2.4931	75.2442				0.5904	0.6816					59.3564	68.6883					0.3795	0.6497					20.7881	83.2425						0	0.5327	0.2073	0.4712
		0.4036	0.6325			31.9916	30.7213			0.1471	0.611			2.7233	75.2481				0.5904	0.6824					60.1429	68.731					0.381	0.6498					21.167	83.2606						0	0.5333	0.2077	0.472
		0.4056	0.633			32.2811	30.8596			0.149	0.6111			2.8881	75.3724				0.5936	0.6837					60.8148	69.5154					0.384	0.6499					21.2056	83.2641						0	0.5333	0.2089	0.4724
		0.4068	0.6334			32.455	31.1516			0.1496	0.613			3.1302	75.3849				0.597	0.6838					60.9357	70.1413					0.3853	0.6509					21.853	83.4509						0	0.5336	0.2093	0.4726
		0.4083	0.6341			32.5795	31.418			0.1514	0.6132			3.3001	75.3928				0.5989	0.6844					61.2733	70.6454					0.3882	0.6511					22.5143	83.4888						0	0.5341	0.2101	0.4728
		0.4089	0.6342			32.7182	31.7922			0.1561	0.6132			3.6933	75.4674				0.5995	0.685					62.3791	72.0398					0.3981	0.6512					22.5957	83.5765						0	0.5342	0.2119	0.4729
		0.4122	0.6343			32.8202	32.1966			0.1574	0.6133			3.7914	75.675				0.6003	0.6851					63.1179	74.2946					0.4014	0.6514					22.6402	83.792						0	0.5344	0.2144	0.474
		0.4125	0.6346			32.8529	32.2346			0.1593	0.6134			3.8464	75.7433				0.6022	0.6861					65.6536	75.0773					0.4031	0.6521					22.6556	84.0637						0	0.5346	0.2145	0.4748
		0.4139	0.635			32.8669	32.4532			0.1593	0.6135			3.9044	75.7775				0.606	0.6864					68.034	75.5298					0.4062	0.6522					22.8474	84.0935						0	0.5348	0.2158	0.475
		0.4157	0.6353			32.9444	32.4539			0.1599	0.6139			4.2051	75.8761				0.61	0.6865					68.6545	75.6598					0.4146	0.6523					23.863	84.2595						0	0.5354	0.216	0.4752
		0.4164	0.6361			32.9788	32.8478			0.1613	0.6145			4.2902	75.9062				0.611	0.6885					72.0973	76.2121					0.4151	0.6523					24.0024	84.3189						0	0.5356	0.2171	0.4758
		0.4191	0.6364			33.1062	32.9156			0.1629	0.6147			4.3277	75.9069				0.6113	0.6886					73.8362	76.2249					0.4205	0.6528					24.1651	84.3205						0	0.536	0.2197	0.4758
		0.4202	0.637			33.8454	34.1952			0.164	0.6155			4.3994	75.9197				0.6177	0.6886					75.31	76.5115					0.4208	0.6533					24.1949	84.3321						0	0.5364	0.2211	0.4759
		0.4211	0.637			33.9251	34.2359			0.165	0.6163			4.4025	75.9287				0.6235	0.6889					77.4911	79.0083					0.4218	0.6535					24.3432	84.4111						0	0.5365	0.2221	0.4759
		0.4214	0.6382			33.9787	35.2971			0.1655	0.6163			4.5609	75.9849				0.624	0.6892					79.2114	79.8938					0.424	0.6538					24.8164	84.4382						0	0.5368	0.2237	0.476
		0.4245	0.6384			34.228	35.3884			0.1663	0.6163			4.6638	76.0361				0.6283	0.6892					79.7119	81.261					0.4277	0.654					25.7648	84.5372						0	0.5369	0.2248	0.4767
		0.4248	0.6385			34.3687	35.4263			0.171	0.6167			4.7895	76.1007				0.6289	0.6893					81.2734	81.513					0.4315	0.654					26.0522	84.5638						0	0.5372	0.2254	0.4771
		0.4248	0.6385			34.3744	35.435			0.1748	0.617			4.9212	76.3659				0.6489	0.6899					81.7467	81.9411					0.433	0.6542					26.1136	84.6064						0	0.5373	0.2267	0.4782
		0.4254	0.6386			34.4119	35.6236			0.1756	0.6181			5.002	76.4007				0.6495	0.6901					83.7456	83.141					0.4335	0.6545					26.2059	84.6165						0	0.5373	0.2271	0.4788
		0.428	0.6387			34.6339	35.688			0.1769	0.6183			5.0028	76.4478				0.6671	0.6905					83.8487	84.4738					0.4344	0.6546					26.2519	84.795						0	0.5373	0.2271	0.4789
		0.4282	0.6387			34.6658	35.7137			0.1774	0.6188			5.1218	76.7179				0.6766	0.6913					84.1496	85.6641					0.4363	0.6554					26.3489	84.8136						0.0001	0.5376	0.2272	0.4791
		0.4288	0.6388			34.7634	36.786			0.178	0.6195			5.2415	76.8076				0.6813	0.6916					86.2391	86.6524					0.4364	0.6558					26.3872	84.8178						0.0005	0.5387	0.2278	0.4794
		0.4295	0.64			34.8205	36.9606			0.1792	0.6195			5.2497	76.9253				0.6828	0.6924					86.553	87.7904					0.4373	0.6559					26.615	84.8676						0.0025	0.5389	0.2291	0.4796
		0.4301	0.641			34.9524	36.9624			0.1819	0.62			5.3432	77.0291				0.684	0.6943					87.9892	88.8376					0.4379	0.6561					26.7195	84.8701						0.0057	0.5398	0.2304	0.4799
		0.4303	0.6414			35.3	37.0822			0.1837	0.6208			5.4034	77.1582																0.4413	0.6564					27.8356	84.9634						0.0069	0.5402	0.2311	0.48
		0.4307	0.6417			35.3975	37.2398			0.1837	0.6209			5.5595	77.2551																0.4433	0.6565					27.9494	85.1079						0.0069	0.5403	0.2312	0.4803
		0.4338	0.6418			35.6472	37.4867			0.1848	0.6209			5.6323	77.3196																0.4451	0.6569					28.5262	85.1338						0.0083	0.5404	0.2331	0.4806
		0.4339	0.6418			35.7861	37.8746			0.1851	0.621			5.6634	77.3286																0.4481	0.6572					28.8147	85.2016						0.0086	0.5409	0.2346	0.4806
		0.4353	0.6424			35.922	38.031			0.1854	0.6211			5.8692	77.5457																0.4519	0.6575					29.4939	85.2107						0.0092	0.5417	0.2354	0.4809
		0.4367	0.6425			35.9673	38.0381			0.186	0.6212			6.0092	77.6375																0.4525	0.6582					29.8162	85.2995						0.01	0.5419	0.2389	0.4812
		0.4377	0.6429			36.0779	38.2607			0.1875	0.6214			6.3771	77.6638																0.4556	0.6586					29.9023	85.3254						0.0109	0.5422	0.24	0.4814
		0.4388	0.6434			36.1789	38.8151			0.1932	0.6214			6.7839	77.6855																0.4568	0.6588					29.9931	85.3958						0.0113	0.5427	0.2426	0.4814
		0.441	0.6438			36.2644	38.8203			0.1948	0.6218			6.8519	77.7205																0.4649	0.659					30.3797	85.632						0.0141	0.5436	0.2428	0.4814
		0.4414	0.6439			36.5083	39.0446			0.1964	0.6219			6.934	77.8721																0.466	0.6594					30.6447	85.6634						0.0146	0.544	0.2451	0.4816
		0.4416	0.6442			36.6259	39.3801			0.2	0.6227			7.1391	77.9286																0.4673	0.6597					31.3578	85.8237						0.0153	0.5441	0.2451	0.4817
		0.4419	0.6445			36.6796	39.4904			0.2007	0.6227			7.2524	77.9516																0.478	0.6601					31.7982	85.8433						0.0156	0.5443	0.2464	0.4817
		0.4432	0.6445			36.6873	40.156			0.2037	0.6232			7.3995	77.9816																0.4816	0.661					31.9513	85.8818						0.0166	0.5445	0.2489	0.4819
		0.4441	0.6447			36.8548	40.5223			0.205	0.6236			7.4036	77.9899																0.4853	0.661					32.2515	85.8893						0.017	0.5455	0.2496	0.4822
		0.4444	0.645			36.9077	40.808			0.2083	0.6236			7.4048	78.1438																0.4853	0.6615					33.0267	85.9271						0.0185	0.5456	0.2503	0.4823
		0.4454	0.6467			36.9512	40.9691			0.2085	0.6246			7.4938	78.2373																0.4858	0.6621					33.1168	85.9981						0.0195	0.5456	0.2523	0.4824
		0.4456	0.6467			36.971	41.0314			0.2094	0.6248			7.6023	78.3158																0.4859	0.6621					33.1837	86.1023						0.0214	0.5457	0.2543	0.4825
		0.4458	0.6468			37.2902	41.0513			0.2144	0.6252			7.667	78.3563																0.4861	0.6622					33.5261	86.172						0.0218	0.5458	0.2549	0.4833
		0.4473	0.6473			37.2997	41.2656			0.2161	0.6259			7.9169	78.399																0.4932	0.6629					34.1806	86.2967						0.023	0.5458	0.2559	0.4837
		0.4478	0.6476			37.4756	41.6012			0.2169	0.626			8.0729	78.4747																0.4973	0.6633					34.3755	86.3321						0.0236	0.5459	0.2568	0.4841
		0.4482	0.648			37.6736	41.7245			0.2174	0.6261			8.1344	78.5876																0.4999	0.6639					34.4533	86.3752						0.0256	0.5459	0.2608	0.4846
		0.4486	0.6482			37.8497	41.8106			0.2175	0.6267			8.2958	78.6209																0.5006	0.6642					34.8678	86.4516						0.0261	0.5459	0.2609	0.4847
		0.4487	0.6484			37.9194	41.9787			0.2183	0.6269			8.4237	78.6896																0.5063	0.6653					35.556	86.5307						0.0266	0.5462	0.2623	0.4853
		0.4519	0.6484			37.9861	42.0694			0.2189	0.6273			8.5457	78.8511																0.5126	0.6656					35.895	86.6582						0.0271	0.5466	0.2634	0.4856
		0.4564	0.6485			38.2009	42.4088			0.2189	0.628			8.5513	78.9347																0.5131	0.666					36.8885	86.7416						0.0278	0.5466	0.2636	0.4858
		0.4565	0.6486			38.2146	42.8352			0.2193	0.628			8.7629	79.0035																0.5178	0.6664					37.4148	86.7673						0.0283	0.5467	0.2668	0.486
		0.4605	0.6487			38.2812	43.1949			0.2205	0.6284			8.8349	79.0257																0.5212	0.6669					37.9278	87.0772						0.0291	0.5467	0.2668	0.4862
		0.4634	0.6494			38.3035	43.9667			0.2228	0.6289			8.8584	79.1306																0.5221	0.6675					37.9538	87.0783						0.0292	0.5469	0.2717	0.4863
		0.4672	0.6499			38.3191	44.2204			0.2235	0.6291			8.9005	79.2478																0.5227	0.668					38.0794	87.0855						0.0295	0.547	0.2728	0.4863
		0.4694	0.6508			38.6108	44.4983			0.2239	0.6292			8.9226	79.2804																0.5234	0.6682					38.825	87.1764						0.0303	0.5471	0.2734	0.4866
		0.472	0.6508			38.6518	44.5732			0.2265	0.6294			9.161	79.3229																0.5291	0.6683					39.1283	87.1948						0.0311	0.5474	0.2738	0.4868
		0.4727	0.6513			38.768	44.8757			0.2273	0.6294			9.1945	79.6293																0.531	0.6693					39.4238	87.229						0.0312	0.5474	0.2739	0.4868
		0.4736	0.6519			38.8049	44.8942			0.2292	0.6299			9.5624	79.7114																0.5343	0.6696					39.7483	87.275						0.0322	0.5476	0.2744	0.4869
		0.4755	0.652			39.0259	45.0406			0.2297	0.6303			9.7494	79.8575																0.5376	0.6701					40.0913	87.3279						0.0325	0.5476	0.2756	0.487
		0.4761	0.6525			39.1056	45.609			0.2305	0.6304			10.0521	79.9136																0.5379	0.6705					40.188	87.3929						0.0328	0.5477	0.2764	0.487
		0.4794	0.6531			39.34	46.3781			0.2327	0.6304			10.3173	79.947																0.542	0.6706					40.2872	87.4095						0.033	0.5481	0.2788	0.4871
		0.4815	0.6531			39.7441	47.0403			0.2349	0.6313			10.4353	80.1462																0.5441	0.6709					40.4328	87.4378						0.0334	0.5481	0.2815	0.4876
		0.4824	0.6532			39.8697	47.2124			0.2389	0.6313			10.4522	80.1465																0.5467	0.671					40.4663	87.5794						0.0335	0.5483	0.2822	0.4885
		0.4877	0.6533			39.979	47.5244			0.2415	0.632			10.7045	80.1974																0.5487	0.6712					40.9439	87.6257						0.0339	0.5486	0.2823	0.4886
		0.4904	0.6533			40.1245	47.7389			0.2444	0.6324			10.9709	80.2421																0.5517	0.6712					43.576	87.6933						0.034	0.5487	0.2826	0.4887
		0.4945	0.6541			40.5847	48.0867			0.2468	0.633			11.077	80.6548																0.5528	0.6713					43.6474	87.8326						0.035	0.5488	0.2832	0.4887
		0.4974	0.6554			40.6399	48.2001			0.2479	0.6335			11.2613	80.6776																0.5555	0.6716					44.3868	87.9453						0.0358	0.549	0.2835	0.4892
		0.4975	0.656			40.7838	49.3335			0.2483	0.6337			11.2749	80.7002																0.5574	0.6721					44.5582	88.0016						0.0359	0.5491	0.2837	0.4894
		0.4977	0.6566			40.9123	50.176			0.2496	0.6339			11.65	80.8443																0.559	0.6723					44.6083	88.064						0.0369	0.5494	0.286	0.4894
		0.5014	0.6573			41.1329	50.4095			0.2505	0.6339			11.6581	80.8792																0.5604	0.6725					44.6297	88.0962						0.038	0.5494	0.286	0.4894
		0.5043	0.6573			41.2163	50.4922			0.2509	0.6339			11.7507	80.9119																0.5661	0.673					44.8994	88.0966						0.0381	0.5496	0.286	0.4895
		0.508	0.6586			41.701	50.664			0.2522	0.6341			11.764	81.0366																0.5669	0.6738					44.9157	88.097						0.0382	0.5497	0.2862	0.4899
		0.5086	0.6587			41.8765	50.7629			0.2548	0.6343			11.9177	81.1413																0.5692	0.6741					45.4383	88.2596						0.0384	0.5497	0.2862	0.49
		0.5105	0.66			41.9647	50.8184			0.2588	0.6343			12.069	81.1712																0.5751	0.6744					46.1128	88.3747						0.0391	0.55	0.2878	0.4904
		0.5112	0.6606			41.9841	51.625			0.2594	0.6345			12.0745	81.2154																0.5764	0.6749					46.7269	88.4485						0.0392	0.5509	0.2895	0.4905
		0.5112	0.6613			42.2622	52.6914			0.2605	0.6348			12.0857	81.319																0.577	0.6756					47.0616	88.5058						0.0394	0.5509	0.2908	0.4909
		0.513	0.6618			42.3538	53.0954			0.2617	0.6351			12.5761	81.3597																0.5986	0.6768					47.8557	88.5089						0.0396	0.5511	0.291	0.491
		0.5135	0.662			42.4036	53.1462			0.2634	0.6351			12.8388	81.4455																0.6001	0.6771					47.8738	88.5773						0.04	0.5513	0.2949	0.4911
		0.5155	0.6628			42.4342	53.218			0.2739	0.636			12.8823	81.489																0.6159	0.6781					48.2436	88.7263						0.0401	0.5514	0.2953	0.4916
		0.5185	0.6632			42.6739	53.3656			0.2782	0.636			12.9602	81.5063																0.6184	0.6786					49.1581	88.7754						0.0412	0.5514	0.2966	0.492
		0.5216	0.6632			42.7113	53.8711			0.2798	0.6362			13.3434	81.5203																0.6197	0.6788					49.2379	88.8096						0.0417	0.5515	0.3012	0.4929
		0.5222	0.6638			42.8072	54.032			0.28	0.637			13.5354	81.5707																0.6292	0.6827					49.9558	88.8241						0.042	0.5517	0.3015	0.4932
		0.5234	0.6641			43.0388	54.2154			0.2857	0.6379			13.7071	81.6281																0.6305	0.6828					53.0005	88.9166						0.0426	0.5517	0.3016	0.4933
		0.5239	0.6646			43.327	54.2177			0.2861	0.6385			13.9471	81.6301																0.6314	0.685					53.14	88.9292						0.0427	0.552	0.3035	0.4934
		0.5249	0.6649			43.6	54.3422			0.2876	0.639			14.0699	81.6357																0.6353	0.6866					53.6857	88.9569						0.0439	0.5522	0.3035	0.4936
		0.5258	0.665			43.673	54.9147			0.2882	0.639			14.0931	81.7064																0.6414	0.6866					54.3008	89.0652						0.0465	0.5522	0.3041	0.4939
		0.5294	0.665			43.6875	55.1075			0.2886	0.6397			14.355	81.7502																0.6429	0.6869					54.4272	89.1034						0.0477	0.5523	0.3053	0.4941
		0.5297	0.6653			44.0149	55.6871			0.2887	0.6398			14.3641	81.8674																0.6457	0.687					54.8362	89.1159						0.0484	0.5527	0.307	0.4942
		0.5306	0.6657			44.429	55.9465			0.2916	0.64			14.6334	82.0049																0.6489	0.6871					57.7953	89.1211						0.0493	0.5529	0.3077	0.4945
		0.5364	0.6668			44.4768	56.9888			0.2932	0.6404			14.6599	82.2018																0.6504	0.689					59.0685	89.3336						0.0498	0.5531	0.3083	0.4948
		0.5372	0.6679			44.4864	57.0662			0.297	0.6404			14.7085	82.209																0.6557	0.6892					61.3822	89.3494						0.0503	0.5537	0.3102	0.495
		0.5388	0.6682			44.7466	57.1375			0.3005	0.6407			15.3177	82.214																0.6635	0.6914					62.2604	89.3875						0.0519	0.554	0.3113	0.4951
		0.5439	0.6683			44.7914	57.6777			0.3015	0.6409			16.4519	82.2462																0.6801	0.6922					62.8411	89.4937						0.0528	0.554	0.3113	0.4951
		0.544	0.6684			44.9017	58.0097			0.3033	0.6422			16.7281	82.2511																0.6805	0.6929					63.8464	89.5372						0.0537	0.5541	0.3135	0.4952
		0.5462	0.6684			47.4311	58.4057			0.3051	0.6426			16.8737	82.3247																0.6868	0.6951					66.2707	89.5711						0.0545	0.5542	0.3147	0.4953
		0.5483	0.6688			47.6303	58.5556			0.3057	0.6432			16.8825	82.326																0.6877	0.6968					69.592	89.6476						0.0545	0.5544	0.3147	0.4953
		0.5493	0.6689			47.7427	58.8912			0.3065	0.6438			17.0191	82.3378																0.6913	0.6987					69.9352	89.6571						0.0559	0.5546	0.3182	0.4955
		0.5515	0.669			48.034	58.9482			0.3066	0.6443			17.0424	82.3596																0.6922	0.6991					74.2153	89.6929						0.0567	0.5546	0.3189	0.4956
		0.5529	0.6703			48.6406	59.6903			0.3148	0.6452			17.2514	82.5493																0.6974	0.7004					82.9444	89.828						0.0574	0.555	0.3203	0.4956
		0.5532	0.6703			48.9221	59.8075			0.3157	0.6454			17.5617	82.5649																0.703	0.7055					86.9902	89.9163						0.0581	0.5551	0.3208	0.4958
		0.5542	0.6705			48.94	60.2028			0.3187	0.6456			17.739	82.5893																													0.0593	0.5551	0.3239	0.496
		0.5542	0.6706			49.7372	60.2627			0.3195	0.6462			17.7643	82.6321																													0.061	0.5559	0.3241	0.4961
		0.5543	0.671			49.7407	61.2513			0.3201	0.6462			17.9251	82.7209																													0.0611	0.5561	0.3252	0.4972
		0.5557	0.671			50.2759	61.6277			0.3204	0.6463			17.9922	82.7303																													0.0613	0.5561	0.3261	0.4975
		0.5619	0.6713			50.452	61.7018			0.3254	0.6465			18.224	82.7524																													0.0613	0.5561	0.3291	0.4981
		0.5659	0.6713			52.3529	62.8713			0.3354	0.647			18.2833	82.7697																													0.0615	0.5562	0.3299	0.4981
		0.5684	0.6714			53.3611	63.0468			0.3365	0.647			18.3535	82.8111																													0.0657	0.5562	0.3353	0.4984
		0.5686	0.672			54.27	63.4503			0.3412	0.6471			18.5266	82.8727																													0.0663	0.5564	0.3386	0.4984
		0.5717	0.672			55.1549	63.6286			0.3416	0.6471			18.6855	82.9025																													0.0668	0.5567	0.3393	0.4987
		0.574	0.6724			55.3151	63.6795			0.3417	0.6473			18.8085	82.9091																													0.0673	0.5569	0.3394	0.4992
		0.5744	0.6726			55.9552	63.7521			0.3442	0.6475			18.8801	82.9798																													0.0678	0.5575	0.3397	0.4992
		0.5752	0.6727			56.0071	63.9154			0.3467	0.6476			19.3117	83.0194																													0.0678	0.5582	0.3416	0.4994
		0.5785	0.673			56.5429	64.4551			0.348	0.6477			19.4865	83.0343																													0.0693	0.5585	0.342	0.4995
		0.5804	0.6733			56.634	65.0614			0.3507	0.648			19.4965	83.0639																													0.0704	0.5586	0.3433	0.4996
		0.5819	0.6736			56.8181	66.5573			0.3513	0.6481			19.6647	83.1839																													0.0712	0.5588	0.3459	0.5
		0.5868	0.6753			57.0389	66.6811			0.3519	0.6482			19.8621	83.2066																													0.0717	0.559	0.3481	0.5
		0.589	0.6768			57.9574	66.8048			0.3551	0.6483			19.8741	83.2425																													0.0723	0.5591	0.3535	0.5005
		0.5904	0.6771			59.005	67.5734			0.3562	0.6485			19.9705	83.2606																													0.0727	0.56	0.3628	0.5006
		0.5904	0.6796			59.2292	68.1663			0.3615	0.6486			20.1344	83.2641																													0.0734	0.5601	0.3645	0.5007
		0.5931	0.6808			59.3564	68.4605			0.3628	0.6488			20.3418	83.4509																													0.0737	0.5602	0.3645	0.5011
		0.5936	0.6814			60.1429	68.6883			0.366	0.6493			20.7881	83.4888																													0.0746	0.5606	0.3659	0.5014
		0.5946	0.6816			60.8148	68.731			0.3681	0.6495			21.167	83.5765																													0.0751	0.5612	0.3661	0.5014
		0.597	0.6819			60.9357	69.5154			0.3684	0.6496			21.2056	83.792																													0.0754	0.5613	0.3684	0.5015
		0.5989	0.6824			61.2733	69.9451			0.374	0.6497			21.853	83.9952																													0.076	0.5618	0.3688	0.502
		0.5995	0.6837			62.0725	70.1413			0.3741	0.6498			22.5143	84.0637																													0.0765	0.562	0.369	0.502
		0.6003	0.6838			62.3791	70.6454			0.3757	0.6499			22.5957	84.077																													0.0767	0.5621	0.3693	0.5021
		0.6022	0.684			62.605	72.0398			0.3782	0.6509			22.6402	84.0935																													0.0768	0.5622	0.3699	0.5033
		0.6025	0.6844			63.1179	74.2946			0.379	0.651			22.6556	84.2109																													0.0772	0.5622	0.3716	0.5034
		0.606	0.685			65.413	75.0773			0.3794	0.6511			22.8474	84.2595																													0.0775	0.5626	0.3716	0.5034
		0.6078	0.6851			65.6536	75.5298			0.3795	0.6512			23.0065	84.3189																													0.0777	0.5627	0.3716	0.5035
		0.61	0.6851			68.034	75.6598			0.381	0.6512			23.2257	84.3205																													0.0782	0.5628	0.3746	0.5038
		0.611	0.6861			68.6545	76.2121			0.3811	0.6514			23.863	84.3321																													0.0787	0.5632	0.3749	0.5044
		0.6113	0.6864			72.0973	76.2249			0.384	0.6521			23.974	84.4111																													0.0789	0.5632	0.3785	0.5044
		0.6114	0.6865			73.8362	76.5115			0.3853	0.6522			24.0024	84.4382																													0.0789	0.5634	0.3786	0.5048
		0.6166	0.6869			75.31	79.0083			0.3882	0.6523			24.1651	84.5372																													0.079	0.564	0.379	0.5056
		0.6177	0.6885			77.4911	79.7728			0.3981	0.6523			24.1949	84.5638																													0.08	0.5646	0.3794	0.506
		0.6235	0.6886			78.1389	79.8938			0.4014	0.6523			24.2702	84.6064																													0.0803	0.5649	0.3805	0.5061
		0.624	0.6886			78.5508	81.261			0.4031	0.6528			24.3432	84.6165																													0.0803	0.5649	0.3807	0.5062
		0.6245	0.6889			79.2114	81.513			0.4035	0.6533			24.6655	84.795																													0.0806	0.5652	0.3817	0.5063
		0.6283	0.6892			79.7119	81.9411			0.4062	0.6534			24.8164	84.8136																													0.0823	0.5653	0.3842	0.5065
		0.6287	0.6892			80.9087	83.141			0.4146	0.6535			25.7648	84.8178																													0.0828	0.5661	0.3849	0.5066
		0.6289	0.6893			81.1322	84.4738			0.4151	0.6538			25.9093	84.8676																													0.0836	0.5663	0.3871	0.5068
		0.629	0.6893			81.2734	84.6896			0.4205	0.654			26.0522	84.8701																													0.0844	0.5664	0.3881	0.5069
		0.6302	0.6899			81.7467	84.8784			0.4208	0.654			26.1136	84.9634																													0.0859	0.5664	0.3894	0.5072
		0.6489	0.6901			83.7456	85.6641			0.4218	0.6542			26.2059	85.1079																													0.0863	0.5664	0.3901	0.5074
		0.6495	0.6905			83.8487	86.6524			0.424	0.6543			26.2166	85.1338																													0.087	0.5669	0.3932	0.5075
		0.6671	0.6913			84.1496	87.152			0.4277	0.6545			26.2519	85.2016																													0.0883	0.5674	0.3969	0.5076
		0.6766	0.6916			86.2391	87.5141			0.4315	0.6546			26.3489	85.2107																													0.0884	0.5676	0.4015	0.5077
		0.6813	0.6924			86.553	87.6963			0.433	0.6554			26.3872	85.2357																													0.0887	0.5678	0.4016	0.5077
		0.6828	0.6931			87.2568	87.7904			0.4335	0.6558			26.615	85.2995																													0.0888	0.5678	0.4032	0.5079
		0.684	0.6943			87.9892	88.8376			0.4344	0.6559			26.7195	85.3254																													0.0902	0.5682	0.4062	0.5079
										0.4363	0.6559			26.8683	85.3958																													0.0904	0.5683	0.4067	0.5081
										0.4364	0.6561			27.8356	85.632																													0.0923	0.5684	0.4081	0.5081
										0.4372	0.6564			27.9494	85.6634																													0.0928	0.5685	0.4129	0.5081
										0.4373	0.6565			28.4409	85.7329																													0.0932	0.5687	0.4166	0.5082
										0.4379	0.6565			28.5262	85.8237																													0.0939	0.5687	0.4172	0.5086
										0.4387	0.6566			28.8147	85.8433																													0.0945	0.569	0.418	0.5089
										0.4413	0.6569			29.4939	85.8818																													0.0946	0.5692	0.4222	0.5093
										0.4433	0.6572			29.8162	85.8893																													0.0954	0.5692	0.4233	0.5095
										0.4451	0.6575			29.9023	85.9052																													0.0955	0.5692	0.4262	0.5095
										0.4481	0.6582			29.9931	85.9271																													0.0961	0.5694	0.4265	0.5097
										0.4519	0.6585			30.3797	85.9981																													0.0972	0.5696	0.4278	0.51
										0.4525	0.6586			30.6447	86.0508																													0.0974	0.5698	0.4291	0.5104
										0.4556	0.6588			31.3578	86.1023																													0.0978	0.57	0.431	0.5107
										0.4568	0.659			31.7982	86.172																													0.0988	0.5702	0.431	0.5108
										0.4649	0.6592			31.9513	86.1807																													0.0993	0.5704	0.4322	0.511
										0.4658	0.6594			32.2515	86.2689																													0.0997	0.5705	0.4367	0.5112
										0.466	0.6597			32.256	86.2967																													0.1011	0.5705	0.4377	0.5117
										0.4673	0.6601			32.7931	86.3321																													0.1026	0.5711	0.44	0.5122
										0.478	0.661			33.0267	86.3752																													0.1027	0.5712	0.44	0.5123
										0.4816	0.661			33.1168	86.4516																													0.1032	0.5716	0.4401	0.5128
										0.4853	0.6615			33.1837	86.5307																													0.1033	0.5716	0.4417	0.513
										0.4853	0.6621			33.5261	86.6358																													0.1034	0.5716	0.4439	0.5131
										0.4858	0.6621			34.1806	86.6582																													0.1047	0.5717	0.4463	0.5133
										0.4859	0.6622			34.3755	86.7416																													0.1054	0.5718	0.4501	0.5136
										0.4861	0.6623			34.4533	86.7673																													0.106	0.5718	0.4509	0.5136
										0.4932	0.6629			34.8678	86.8371																													0.1074	0.572	0.4521	0.5137
										0.4973	0.6633			35.556	87.0772																													0.1083	0.5722	0.4531	0.5139
										0.4999	0.6639			35.895	87.0783																													0.1087	0.5726	0.4542	0.514
										0.5006	0.6642			36.8885	87.0855																													0.1088	0.5728	0.4619	0.5141
										0.5063	0.6653			37.4148	87.1099																													0.111	0.5729	0.4624	0.5142
										0.5126	0.6656			37.9278	87.113																													0.1112	0.5736	0.465	0.5143
										0.5131	0.666			37.9538	87.1764																													0.1118	0.574	0.4674	0.5143
										0.5178	0.6664			38.0794	87.1948																													0.1121	0.574	0.4676	0.5143
										0.5212	0.6668			38.1333	87.229																													0.1132	0.5742	0.4744	0.5144
										0.5221	0.6669			38.825	87.252																													0.1142	0.5746	0.4773	0.5144
										0.5227	0.6675			39.1283	87.275																													0.1143	0.5749	0.481	0.5145
										0.5234	0.668			39.1945	87.3279																													0.1159	0.575	0.4816	0.5146
										0.5291	0.6682			39.4238	87.3929																													0.1167	0.5751	0.4829	0.5149
										0.531	0.6683			39.7483	87.4095																													0.1168	0.5754	0.4856	0.5151
										0.5343	0.6693			40.0913	87.4378																													0.117	0.5759	0.4867	0.5156
										0.5376	0.6696			40.188	87.4491																													0.1174	0.5762	0.488	0.5158
										0.5379	0.6701			40.2872	87.5735																													0.1186	0.5762	0.4898	0.516
										0.542	0.6705			40.4328	87.5794																													0.119	0.5763	0.4927	0.5162
										0.5441	0.6706			40.4663	87.6257																													0.1196	0.5765	0.498	0.5163
										0.5467	0.6709			40.9439	87.6933																													0.12	0.5766	0.5007	0.5164
										0.5487	0.671			41.1393	87.7459																													0.1219	0.5767	0.5027	0.5166
										0.5517	0.6712			43.576	87.8326																													0.1228	0.5772	0.5037	0.5168
										0.5528	0.6712			43.6474	87.8389																													0.123	0.5775	0.5038	0.5171
										0.5555	0.6713			44.0681	87.9453																													0.1233	0.5779	0.5082	0.5172
										0.5574	0.6716			44.2066	88.0016																													0.1241	0.5785	0.5152	0.5175
										0.559	0.6721			44.3868	88.064																													0.1254	0.5785	0.5178	0.5176
										0.5604	0.6723			44.5582	88.0962																													0.1262	0.5785	0.5224	0.5182
										0.5661	0.6725			44.6083	88.0966																													0.1269	0.5785	0.5226	0.5183
										0.5669	0.673			44.6297	88.097																													0.1298	0.5786	0.5257	0.5185
										0.5692	0.6738			44.8994	88.1875																													0.1309	0.5787	0.527	0.5186
										0.5751	0.6741			44.9157	88.1932																													0.1319	0.5787	0.5271	0.5187
										0.5764	0.6743			45.4383	88.2596																													0.1332	0.5789	0.5296	0.519
										0.577	0.6744			46.1128	88.2647																													0.1339	0.579	0.531	0.5191
										0.5919	0.6749			46.7269	88.3747																													0.1345	0.579	0.5318	0.5192
										0.5986	0.6756			47.0616	88.4485																													0.1348	0.5796	0.5318	0.5193
										0.6001	0.6768			47.8557	88.5058																													0.135	0.5798	0.5333	0.5193
										0.6152	0.6771			47.8738	88.5089																													0.1368	0.5802	0.5336	0.5195
										0.6159	0.6776			48.2436	88.5773																													0.1369	0.5803	0.5341	0.5198
										0.6184	0.6781			49.1581	88.7263																													0.1373	0.5803	0.535	0.5198
										0.6197	0.6783			49.2379	88.7754																													0.1373	0.5805	0.5383	0.5204
										0.6292	0.6786			49.9558	88.8096																													0.138	0.5805	0.5396	0.5204
										0.6305	0.6788			53.0005	88.8241																													0.1384	0.5809	0.5439	0.5206
										0.6314	0.6827			53.14	88.9166																													0.1388	0.5811	0.5457	0.5207
										0.6353	0.6828			53.6857	88.9292																													0.1389	0.5812	0.5459	0.5214
										0.6414	0.6841			54.3008	88.9569																													0.1389	0.5815	0.5466	0.5215
										0.6429	0.6842			54.4272	89.0287																													0.1393	0.5816	0.5467	0.522
										0.6457	0.685			54.8362	89.0652																													0.1394	0.5819	0.5482	0.5223
										0.6489	0.6866			55.4025	89.1034																													0.1401	0.5821	0.5506	0.5226
										0.6498	0.6866			56.1926	89.1159																													0.1407	0.5823	0.5608	0.5226
										0.6504	0.6869			57.7953	89.1211																													0.1412	0.5826	0.5635	0.5227
										0.6527	0.687			59.0685	89.1657																													0.1424	0.5826	0.5646	0.5228
										0.6557	0.6871			61.3822	89.1959																													0.144	0.5833	0.5661	0.5229
										0.6635	0.689			62.2604	89.3336																													0.1457	0.5837	0.5674	0.5229
										0.6728	0.6892			62.8411	89.3494																													0.1471	0.5838	0.5682	0.5236
										0.6801	0.6914			63.8464	89.3875																													0.1471	0.5839	0.5688	0.5237
										0.6805	0.6922			63.8882	89.4937																													0.149	0.5843	0.5688	0.5238
										0.6868	0.6929			66.2707	89.5372																													0.1496	0.5843	0.569	0.524
										0.6877	0.6951			69.325	89.5711																													0.1502	0.5845	0.5692	0.524
										0.6913	0.6968			69.592	89.6476																													0.1503	0.5849	0.57	0.5241
										0.6922	0.6987			69.9352	89.6571																													0.1514	0.5849	0.572	0.5243
										0.6927	0.6991			74.2153	89.6929																													0.1518	0.585	0.5741	0.5247
										0.6974	0.7004			82.9444	89.828																													0.1553	0.5854	0.5753	0.5248
										0.703	0.7055			86.9902	89.9163																													0.1561	0.5854	0.5771	0.5251
																																												0.1574	0.5856	0.5794	0.5251
																																												0.1577	0.5857	0.5796	0.5251
																																												0.1587	0.5861	0.58	0.5252
																																												0.1593	0.5863	0.5825	0.5252
																																												0.1593	0.5863	0.5853	0.5257
																																												0.1595	0.5865	0.5863	0.5259
																																												0.1598	0.5865	0.5865	0.5263
																																												0.1599	0.5866	0.588	0.5263
																																												0.1602	0.5866	0.5911	0.5263
																																												0.1613	0.5869	0.5923	0.5265
																																												0.1613	0.5872	0.594	0.5266
																																												0.1621	0.5873	0.5977	0.5266
																																												0.1629	0.5874	0.6003	0.527
																																												0.164	0.5874	0.6029	0.5273
																																												0.165	0.5875	0.6074	0.5275
																																												0.1655	0.5879	0.6106	0.5276
																																												0.1663	0.5882	0.6112	0.5276
																																												0.1682	0.5884	0.6128	0.5276
																																												0.1694	0.5887	0.6153	0.5276
																																												0.171	0.5892	0.6171	0.5278
																																												0.1732	0.5895	0.6216	0.5278
																																												0.1737	0.5897	0.6283	0.5279
																																												0.1739	0.5897	0.6285	0.528
																																												0.1748	0.5898	0.6348	0.5281
																																												0.1755	0.59	0.6351	0.5282
																																												0.1756	0.5901	0.6433	0.5284
																																												0.1769	0.5901	0.6442	0.5287
																																												0.1774	0.5901	0.6446	0.5287
																																												0.1778	0.5904	0.6482	0.5292
																																												0.178	0.5908	0.6503	0.5293
																																												0.1785	0.591	0.6556	0.5295
																																												0.1792	0.5911	0.6575	0.5295
																																												0.1819	0.5912	0.6741	0.5296
																																												0.1822	0.5913	0.6837	0.5301
																																												0.1837	0.5913	0.6901	0.5302
																																												0.1837	0.5918	0.6967	0.5302
																																												0.1848	0.5922	0.6984	0.5302
																																												0.1851	0.5923	0.7016	0.5302
																																												0.1854	0.5923		0.5306
																																												0.186	0.5928		0.5306
																																												0.1868	0.5928		0.5308
																																												0.1869	0.5929		0.531
																																												0.1875	0.5933		0.5311
																																												0.1881	0.5933		0.5312
																																												0.19	0.5934		0.5314
																																												0.1907	0.5935		0.5316
																																												0.1916	0.5935		0.5319
																																												0.1932	0.5937		0.532
																																												0.1948	0.5937		0.5321
																																												0.1964	0.5938		0.5323
																																												0.1966	0.5938		0.5324
																																												0.1994	0.5939		0.5324
																																												0.2	0.5942		0.5325
																																												0.2007	0.5944		0.5325
																																												0.2035	0.5945		0.5328
																																												0.2036	0.5951		0.5329
																																												0.2037	0.5951		0.5329
																																												0.205	0.5952		0.5331
																																												0.2064	0.5955		0.5331
																																												0.2079	0.5957		0.5332
																																												0.208	0.596		0.5332
																																												0.2083	0.5961		0.5337
																																												0.2085	0.5964		0.5339
																																												0.2089	0.5965		0.534
																																												0.209	0.5972		0.534
																																												0.2094	0.5973		0.534
																																												0.2095	0.5974		0.5341
																																												0.2102	0.5976		0.5342
																																												0.211	0.5979		0.5342
																																												0.2112	0.5984		0.5343
																																												0.2134	0.5985		0.5344
																																												0.2135	0.5986		0.5344
																																												0.2144	0.5992		0.5344
																																												0.2154	0.5992		0.5345
																																												0.2161	0.5994		0.5345
																																												0.2161	0.5994		0.5346
																																												0.2165	0.5996		0.5347
																																												0.2168	0.5997		0.5347
																																												0.2169	0.6003		0.5348
																																												0.2173	0.6005		0.5348
																																												0.2174	0.6007		0.5351
																																												0.2175	0.6009		0.5351
																																												0.2183	0.6009		0.5358
																																												0.2189	0.6012		0.536
																																												0.2189	0.6014		0.536
																																												0.2189	0.6014		0.5366
																																												0.2193	0.6015		0.5367
																																												0.2197	0.6016		0.5367
																																												0.2198	0.6017		0.5368
																																												0.2199	0.602		0.5371
																																												0.22	0.6026		0.5371
																																												0.2205	0.603		0.5372
																																												0.2209	0.6032		0.5372
																																												0.2214	0.6034		0.5373
																																												0.2215	0.6037		0.5374
																																												0.2228	0.6037		0.5375
																																												0.2235	0.6044		0.5376
																																												0.2237	0.6045		0.5378
																																												0.2239	0.6047		0.5379
																																												0.224	0.6048		0.538
																																												0.225	0.6049		0.538
																																												0.2265	0.6052		0.538
																																												0.2273	0.6054		0.538
																																												0.229	0.6056		0.5382
																																												0.2292	0.6059		0.5383
																																												0.2292	0.6061		0.5384
																																												0.2297	0.6063		0.5385
																																												0.2297	0.6066		0.5386
																																												0.2305	0.6068		0.5389
																																												0.2316	0.6069		0.539
																																												0.2317	0.6071		0.5393
																																												0.2327	0.6073		0.5395
																																												0.2333	0.6079		0.5395
																																												0.2348	0.608		0.5398
																																												0.2349	0.6082		0.54
																																												0.2349	0.6083		0.5401
																																												0.2351	0.6084		0.5401
																																												0.2369	0.6086		0.5402
																																												0.2375	0.6088		0.5404
																																												0.2389	0.6088		0.5405
																																												0.2397	0.6089		0.5406
																																												0.2397	0.6096		0.5407
																																												0.2399	0.6098		0.5408
																																												0.24	0.61		0.541
																																												0.2403	0.61		0.5413
																																												0.2415	0.61		0.5413
																																												0.2428	0.6102		0.5413
																																												0.2444	0.6102		0.5414
																																												0.2446	0.6103		0.5414
																																												0.2468	0.6106		0.5416
																																												0.2479	0.6107		0.5418
																																												0.2483	0.6108		0.5418
																																												0.2496	0.6109		0.5419
																																												0.2505	0.611		0.542
																																												0.2509	0.611		0.542
																																												0.252	0.6111		0.5422
																																												0.2522	0.6111		0.5423
																																												0.2531	0.6119		0.5423
																																												0.2544	0.6121		0.5424
																																												0.2548	0.6123		0.5425
																																												0.2562	0.6123		0.5425
																																												0.2576	0.6124		0.5425
																																												0.2588	0.613		0.5426
																																												0.2591	0.6132		0.5426
																																												0.2594	0.6132		0.5426
																																												0.2605	0.6133		0.5427
																																												0.2608	0.6134		0.5428
																																												0.2617	0.6134		0.543
																																												0.2617	0.6135		0.5433
																																												0.2634	0.6136		0.5436
																																												0.2651	0.6139		0.5436
																																												0.2695	0.6145		0.5438
																																												0.2713	0.6147		0.5439
																																												0.2732	0.615		0.5439
																																												0.2739	0.6155		0.5441
																																												0.274	0.6157		0.5445
																																												0.2752	0.6163		0.5445
																																												0.2782	0.6163		0.5446
																																												0.279	0.6163		0.5449
																																												0.2798	0.6164		0.5455
																																												0.28	0.6164		0.5456
																																												0.2808	0.6167		0.5459
																																												0.282	0.6167		0.5462
																																												0.2829	0.617		0.5463
																																												0.2835	0.6172		0.5464
																																												0.2857	0.6175		0.5465
																																												0.2858	0.6176		0.5465
																																												0.2861	0.6179		0.5468
																																												0.2864	0.6179		0.5468
																																												0.2864	0.618		0.5471
																																												0.2868	0.6181		0.5474
																																												0.2876	0.6183		0.5477
																																												0.2882	0.6183		0.5477
																																												0.2886	0.6184		0.5477
																																												0.2887	0.6185		0.5478
																																												0.2894	0.6187		0.548
																																												0.2916	0.6187		0.5485
																																												0.2932	0.6188		0.5486
																																												0.2944	0.619		0.5488
																																												0.2946	0.6195		0.5489
																																												0.295	0.6195		0.5489
																																												0.2954	0.6199		0.5489
																																												0.2962	0.62		0.5489
																																												0.297	0.6203		0.549
																																												0.2971	0.6208		0.5492
																																												0.3005	0.6209		0.5493
																																												0.3015	0.6209		0.5495
																																												0.3029	0.621		0.5497
																																												0.3033	0.6211		0.55
																																												0.3033	0.6212		0.5501
																																												0.3034	0.6213		0.5502
																																												0.3044	0.6214		0.5503
																																												0.3051	0.6214		0.5504
																																												0.3057	0.6218		0.5504
																																												0.3059	0.6219		0.5505
																																												0.3065	0.6221		0.5505
																																												0.3066	0.6227		0.5505
																																												0.3146	0.6227		0.5506
																																												0.3148	0.6232		0.5511
																																												0.3157	0.6234		0.5511
																																												0.3162	0.6236		0.5512
																																												0.3178	0.6236		0.5518
																																												0.3187	0.624		0.552
																																												0.3195	0.6246		0.5521
																																												0.3201	0.6246		0.5523
																																												0.3204	0.6247		0.5524
																																												0.3233	0.6247		0.5524
																																												0.325	0.6248		0.5524
																																												0.3253	0.625		0.5524
																																												0.3254	0.6252		0.5527
																																												0.3257	0.6252		0.5527
																																												0.3259	0.6258		0.5532
																																												0.3278	0.6259		0.5533
																																												0.3288	0.626		0.5534
																																												0.33	0.626		0.5535
																																												0.3303	0.6261		0.554
																																												0.3308	0.6264		0.5542
																																												0.3354	0.6266		0.5545
																																												0.3364	0.6267		0.5547
																																												0.3365	0.6269		0.5547
																																												0.3365	0.6273		0.5547
																																												0.3375	0.6276		0.5548
																																												0.3379	0.628		0.5548
																																												0.3407	0.628		0.5552
																																												0.3411	0.628		0.5553
																																												0.3412	0.6284		0.5555
																																												0.3416	0.6286		0.5555
																																												0.3417	0.6287		0.5559
																																												0.342	0.6289		0.5564
																																												0.3425	0.629		0.5565
																																												0.3433	0.6291		0.5568
																																												0.3436	0.6292		0.5568
																																												0.3442	0.6294		0.5568
																																												0.3446	0.6294		0.5569
																																												0.3467	0.6295		0.5569
																																												0.3479	0.6299		0.557
																																												0.348	0.6303		0.557
																																												0.3483	0.6304		0.5571
																																												0.3485	0.6304		0.5571
																																												0.3487	0.6307		0.5571
																																												0.3507	0.6308		0.5572
																																												0.3513	0.6313		0.5574
																																												0.3515	0.6313		0.5576
																																												0.3519	0.6313		0.5578
																																												0.353	0.632		0.5579
																																												0.3544	0.6324		0.558
																																												0.3544	0.6325		0.5581
																																												0.3551	0.633		0.5582
																																												0.3554	0.633		0.5583
																																												0.3562	0.6334		0.5583
																																												0.3562	0.6335		0.5584
																																												0.3563	0.6337		0.5587
																																												0.3585	0.6339		0.5588
																																												0.3597	0.6339		0.5589
																																												0.3602	0.6339		0.559
																																												0.3615	0.6341		0.559
																																												0.3617	0.6341		0.5591
																																												0.362	0.6342		0.5592
																																												0.3628	0.6343		0.5593
																																												0.3646	0.6343		0.5595
																																												0.3648	0.6343		0.5595
																																												0.365	0.6345		0.5597
																																												0.3651	0.6346		0.5598
																																												0.3655	0.6348		0.5601
																																												0.366	0.635		0.5601
																																												0.366	0.6351		0.5606
																																												0.366	0.6351		0.5607
																																												0.366	0.6353		0.5611
																																												0.3665	0.636		0.5611
																																												0.3681	0.636		0.5612
																																												0.3684	0.6361		0.5613
																																												0.3685	0.6362		0.5615
																																												0.37	0.6364		0.5615
																																												0.3714	0.637		0.5616
																																												0.374	0.637		0.5617
																																												0.3741	0.637		0.5619
																																												0.3742	0.6379		0.562
																																												0.3757	0.6382		0.5622
																																												0.3759	0.6384		0.5623
																																												0.3782	0.6385		0.5624
																																												0.379	0.6385		0.5624
																																												0.3791	0.6385		0.5624
																																												0.3794	0.6386		0.5627
																																												0.3795	0.6387		0.5627
																																												0.3804	0.6387		0.5628
																																												0.381	0.6388		0.5628
																																												0.3811	0.639		0.5634
																																												0.3813	0.639		0.5635
																																												0.3822	0.6397		0.5636
																																												0.3822	0.6398		0.5636
																																												0.384	0.64		0.5637
																																												0.3844	0.64		0.5637
																																												0.3851	0.6404		0.5638
																																												0.3853	0.6404		0.564
																																												0.3855	0.6407		0.564
																																												0.3861	0.6409		0.564
																																												0.3867	0.641		0.5641
																																												0.3872	0.6414		0.5641
																																												0.3882	0.6417		0.5643
																																												0.3884	0.6418		0.5645
																																												0.3887	0.6418		0.5647
																																												0.3897	0.6422		0.5648
																																												0.3912	0.6424		0.5648
																																												0.3937	0.6425		0.5649
																																												0.3941	0.6426		0.5652
																																												0.3944	0.6429		0.5653
																																												0.3948	0.6432		0.5654
																																												0.3968	0.6434		0.5655
																																												0.3981	0.6438		0.5657
																																												0.3982	0.6438		0.5666
																																												0.3999	0.6439		0.5669
																																												0.3999	0.6442		0.567
																																												0.4004	0.6443		0.5673
																																												0.4007	0.6445		0.5673
																																												0.401	0.6445		0.5673
																																												0.401	0.6447		0.5674
																																												0.4014	0.645		0.5675
																																												0.4022	0.6452		0.5676
																																												0.4031	0.6454		0.5678
																																												0.4035	0.6456		0.5678
																																												0.4036	0.6462		0.5678
																																												0.4056	0.6462		0.568
																																												0.4062	0.6463		0.568
																																												0.4068	0.6465		0.5681
																																												0.4083	0.6467		0.5681
																																												0.4089	0.6467		0.5682
																																												0.4122	0.6468		0.5685
																																												0.4125	0.647		0.5685
																																												0.4139	0.647		0.5686
																																												0.4146	0.6471		0.5688
																																												0.4151	0.6471		0.5688
																																												0.4157	0.6473		0.5688
																																												0.4164	0.6473		0.5689
																																												0.4191	0.6475		0.5689
																																												0.4202	0.6476		0.5693
																																												0.4205	0.6476		0.5696
																																												0.4208	0.6477		0.5696
																																												0.4211	0.648		0.5696
																																												0.4214	0.648		0.5697
																																												0.4218	0.6481		0.5697
																																												0.424	0.6482		0.57
																																												0.4245	0.6482		0.57
																																												0.4248	0.6483		0.5701
																																												0.4248	0.6484		0.5701
																																												0.4254	0.6484		0.5702
																																												0.4277	0.6485		0.5705
																																												0.428	0.6485		0.5705
																																												0.4282	0.6486		0.5708
																																												0.4288	0.6486		0.5709
																																												0.4295	0.6487		0.5709
																																												0.4301	0.6488		0.5709
																																												0.4303	0.6493		0.571
																																												0.4307	0.6494		0.571
																																												0.4315	0.6495		0.5711
																																												0.433	0.6496		0.5712
																																												0.4335	0.6497		0.5713
																																												0.4338	0.6498		0.5713
																																												0.4339	0.6499		0.5714
																																												0.4344	0.6499		0.5714
																																												0.4353	0.6508		0.5716
																																												0.4363	0.6508		0.5716
																																												0.4364	0.6509		0.5717
																																												0.4367	0.651		0.5719
																																												0.4372	0.6511		0.572
																																												0.4373	0.6512		0.5721
																																												0.4377	0.6512		0.5722
																																												0.4379	0.6513		0.5722
																																												0.4387	0.6514		0.5722
																																												0.4388	0.6519		0.5722
																																												0.441	0.652		0.5723
																																												0.4413	0.6521		0.5726
																																												0.4414	0.6522		0.5726
																																												0.4416	0.6523		0.5727
																																												0.4419	0.6523		0.5727
																																												0.4432	0.6523		0.5727
																																												0.4433	0.6525		0.5729
																																												0.4441	0.6528		0.573
																																												0.4444	0.6531		0.5731
																																												0.4451	0.6531		0.5731
																																												0.4454	0.6532		0.5732
																																												0.4456	0.6533		0.5732
																																												0.4458	0.6533		0.5733
																																												0.4473	0.6533		0.5733
																																												0.4478	0.6534		0.5736
																																												0.4481	0.6535		0.5737
																																												0.4482	0.6538		0.5737
																																												0.4486	0.654		0.5737
																																												0.4487	0.654		0.5738
																																												0.4519	0.6541		0.5739
																																												0.4519	0.6542		0.574
																																												0.4525	0.6543		0.574
																																												0.4556	0.6545		0.574
																																												0.4564	0.6546		0.574
																																												0.4565	0.6554		0.5741
																																												0.4568	0.6554		0.5742
																																												0.4605	0.6558		0.5742
																																												0.4634	0.6559		0.5742
																																												0.4649	0.6559		0.5743
																																												0.4658	0.656		0.5744
																																												0.466	0.6561		0.5747
																																												0.4672	0.6564		0.5748
																																												0.4673	0.6565		0.575
																																												0.4694	0.6565		0.5751
																																												0.472	0.6566		0.5751
																																												0.4727	0.6566		0.5752
																																												0.4736	0.6569		0.5753
																																												0.4755	0.6572		0.5757
																																												0.4761	0.6573		0.576
																																												0.478	0.6573		0.5761
																																												0.4794	0.6575		0.5761
																																												0.4815	0.6582		0.5764
																																												0.4816	0.6585		0.5765
																																												0.4824	0.6586		0.5766
																																												0.4853	0.6586		0.5766
																																												0.4853	0.6587		0.5767
																																												0.4858	0.6588		0.5767
																																												0.4859	0.659		0.5767
																																												0.4861	0.6592		0.5771
																																												0.4877	0.6594		0.5772
																																												0.4904	0.6597		0.5773
																																												0.4932	0.66		0.5773
																																												0.4945	0.6601		0.5774
																																												0.4973	0.6606		0.5774
																																												0.4974	0.661		0.5775
																																												0.4975	0.661		0.5775
																																												0.4977	0.6613		0.5778
																																												0.4999	0.6615		0.5779
																																												0.5006	0.6618		0.5779
																																												0.5014	0.662		0.5779
																																												0.5043	0.6621		0.578
																																												0.5063	0.6621		0.578
																																												0.508	0.6622		0.5781
																																												0.5086	0.6623		0.5781
																																												0.5105	0.6628		0.5781
																																												0.5112	0.6629		0.5781
																																												0.5112	0.6632		0.5782
																																												0.5126	0.6632		0.5784
																																												0.513	0.6633		0.5784
																																												0.5131	0.6638		0.5785
																																												0.5135	0.6639		0.5786
																																												0.5155	0.6641		0.5787
																																												0.5178	0.6642		0.5787
																																												0.5185	0.6646		0.5788
																																												0.5212	0.6649		0.5789
																																												0.5216	0.665		0.5789
																																												0.5221	0.665		0.5789
																																												0.5222	0.6653		0.5792
																																												0.5227	0.6653		0.5793
																																												0.5234	0.6656		0.5793
																																												0.5234	0.6657		0.5793
																																												0.5239	0.666		0.5793
																																												0.5249	0.6664		0.5794
																																												0.5258	0.6668		0.5797
																																												0.5291	0.6668		0.5799
																																												0.5294	0.6669		0.5799
																																												0.5297	0.6675		0.5799
																																												0.5306	0.6679		0.5801
																																												0.531	0.668		0.5802
																																												0.5343	0.6682		0.5804
																																												0.5364	0.6682		0.5804
																																												0.5372	0.6683		0.5806
																																												0.5376	0.6683		0.5806
																																												0.5379	0.6684		0.5807
																																												0.5388	0.6684		0.5807
																																												0.542	0.6688		0.5809
																																												0.5439	0.6689		0.5809
																																												0.544	0.669		0.5809
																																												0.5441	0.6693		0.581
																																												0.5462	0.6696		0.581
																																												0.5467	0.6701		0.5811
																																												0.5483	0.6703		0.5812
																																												0.5487	0.6703		0.5814
																																												0.5493	0.6705		0.5817
																																												0.5515	0.6705		0.5818
																																												0.5517	0.6706		0.5818
																																												0.5528	0.6706		0.5818
																																												0.5529	0.6709		0.5819
																																												0.5532	0.671		0.5822
																																												0.5542	0.671		0.5823
																																												0.5542	0.671		0.5824
																																												0.5543	0.6712		0.5824
																																												0.5555	0.6712		0.5824
																																												0.5557	0.6713		0.5826
																																												0.5574	0.6713		0.5826
																																												0.559	0.6713		0.5827
																																												0.5604	0.6714		0.5827
																																												0.5619	0.6716		0.5827
																																												0.5659	0.672		0.5829
																																												0.5661	0.672		0.583
																																												0.5669	0.6721		0.583
																																												0.5684	0.6723		0.583
																																												0.5686	0.6724		0.5831
																																												0.5692	0.6725		0.5833
																																												0.5717	0.6726		0.5835
																																												0.574	0.6727		0.5835
																																												0.5744	0.673		0.5835
																																												0.5751	0.673		0.5836
																																												0.5752	0.6733		0.5836
																																												0.5764	0.6736		0.5836
																																												0.577	0.6738		0.5837
																																												0.5785	0.6741		0.5837
																																												0.5804	0.6743		0.5837
																																												0.5819	0.6744		0.5838
																																												0.5868	0.6749		0.5838
																																												0.589	0.6753		0.5838
																																												0.5904	0.6756		0.5839
																																												0.5904	0.6768		0.584
																																												0.5919	0.6768		0.5841
																																												0.5931	0.6771		0.5842
																																												0.5936	0.6771		0.5846
																																												0.5946	0.6776		0.5847
																																												0.597	0.6781		0.5847
																																												0.5986	0.6783		0.5848
																																												0.5989	0.6786		0.5848
																																												0.5995	0.6788		0.5849
																																												0.6001	0.6796		0.5849
																																												0.6003	0.6808		0.585
																																												0.6022	0.6814		0.5855
																																												0.6025	0.6816		0.5855
																																												0.606	0.6819		0.5856
																																												0.6078	0.6824		0.5856
																																												0.61	0.6827		0.5857
																																												0.611	0.6828		0.5859
																																												0.6113	0.6837		0.5859
																																												0.6114	0.6838		0.586
																																												0.6152	0.684		0.586
																																												0.6159	0.6841		0.586
																																												0.6166	0.6842		0.5861
																																												0.6177	0.6844		0.5863
																																												0.6184	0.685		0.5864
																																												0.6197	0.685		0.5864
																																												0.6235	0.6851		0.5868
																																												0.624	0.6851		0.5868
																																												0.6245	0.6861		0.5868
																																												0.6283	0.6864		0.587
																																												0.6287	0.6865		0.587
																																												0.6289	0.6866		0.587
																																												0.629	0.6866		0.587
																																												0.6292	0.6869		0.587
																																												0.6302	0.6869		0.587
																																												0.6305	0.687		0.5874
																																												0.6314	0.6871		0.5874
																																												0.6353	0.6885		0.5876
																																												0.6414	0.6886		0.5877
																																												0.6429	0.6886		0.588
																																												0.6457	0.6889		0.5882
																																												0.6489	0.689		0.5883
																																												0.6489	0.6892		0.5885
																																												0.6495	0.6892		0.5885
																																												0.6498	0.6892		0.5886
																																												0.6504	0.6893		0.5888
																																												0.6527	0.6893		0.5891
																																												0.6557	0.6899		0.5892
																																												0.6635	0.6901		0.5892
																																												0.6671	0.6905		0.5894
																																												0.6728	0.6913		0.5895
																																												0.6766	0.6914		0.5896
																																												0.6801	0.6916		0.5896
																																												0.6805	0.6922		0.5898
																																												0.6813	0.6924		0.5899
																																												0.6828	0.6929		0.5899
																																												0.684	0.6931		0.59
																																												0.6868	0.6943		0.5901
																																												0.6877	0.6951		0.5901
																																												0.6913	0.6968		0.5901
																																												0.6922	0.6987		0.5901
																																												0.6927	0.6991		0.5902
																																												0.6974	0.7004		0.5902
																																												0.703	0.7055		0.5902
																																															0.5902
																																															0.5904
																																															0.5904
																																															0.5905
																																															0.5906
																																															0.5906
																																															0.5906
																																															0.5907
																																															0.5908
																																															0.5909
																																															0.591
																																															0.591
																																															0.591
																																															0.5913
																																															0.5914
																																															0.5914
																																															0.5915
																																															0.5916
																																															0.5916
																																															0.5917
																																															0.5917
																																															0.5918
																																															0.5918
																																															0.592
																																															0.592
																																															0.5921
																																															0.5923
																																															0.5923
																																															0.5924
																																															0.5924
																																															0.5924
																																															0.5925
																																															0.5926
																																															0.5928
																																															0.5929
																																															0.5931
																																															0.5932
																																															0.5933
																																															0.5933
																																															0.5938
																																															0.5938
																																															0.5938
																																															0.5939
																																															0.594
																																															0.5943
																																															0.5943
																																															0.5943
																																															0.5947
																																															0.5949
																																															0.595
																																															0.5951
																																															0.5951
																																															0.5954
																																															0.5954
																																															0.5954
																																															0.5956
																																															0.5957
																																															0.5958
																																															0.5958
																																															0.5958
																																															0.5958
																																															0.5959
																																															0.5959
																																															0.5959
																																															0.596
																																															0.5961
																																															0.5961
																																															0.5963
																																															0.5963
																																															0.5964
																																															0.5964
																																															0.5964
																																															0.5966
																																															0.5966
																																															0.5966
																																															0.5967
																																															0.5967
																																															0.5968
																																															0.5969
																																															0.5971
																																															0.5971
																																															0.5972
																																															0.5972
																																															0.5973
																																															0.5973
																																															0.5974
																																															0.5974
																																															0.5976
																																															0.5977
																																															0.5979
																																															0.598
																																															0.598
																																															0.598
																																															0.5983
																																															0.5984
																																															0.5985
																																															0.5985
																																															0.5985
																																															0.5986
																																															0.5987
																																															0.5987
																																															0.5989
																																															0.599
																																															0.599
																																															0.5991
																																															0.5993
																																															0.5994
																																															0.5995
																																															0.5995
																																															0.5995
																																															0.5995
																																															0.5995
																																															0.5997
																																															0.5997
																																															0.5997
																																															0.5999
																																															0.6
																																															0.6
																																															0.6001
																																															0.6001
																																															0.6002
																																															0.6004
																																															0.6004
																																															0.6005
																																															0.6005
																																															0.6006
																																															0.6006
																																															0.6007
																																															0.6007
																																															0.6008
																																															0.6008
																																															0.6008
																																															0.6009
																																															0.601
																																															0.601
																																															0.6011
																																															0.6011
																																															0.6011
																																															0.6012
																																															0.6012
																																															0.6012
																																															0.6013
																																															0.6013
																																															0.6014
																																															0.6014
																																															0.6014
																																															0.6015
																																															0.6015
																																															0.6016
																																															0.6017
																																															0.6022
																																															0.6024
																																															0.6027
																																															0.6027
																																															0.6027
																																															0.6028
																																															0.6028
																																															0.6028
																																															0.6029
																																															0.6029
																																															0.6029
																																															0.603
																																															0.6032
																																															0.6032
																																															0.6034
																																															0.6036
																																															0.6038
																																															0.6039
																																															0.604
																																															0.604
																																															0.604
																																															0.6041
																																															0.6041
																																															0.6041
																																															0.6042
																																															0.6043
																																															0.6043
																																															0.6044
																																															0.6044
																																															0.6046
																																															0.6047
																																															0.6049
																																															0.6049
																																															0.6054
																																															0.6055
																																															0.6055
																																															0.6055
																																															0.6056
																																															0.6057
																																															0.6057
																																															0.6057
																																															0.6058
																																															0.6059
																																															0.6059
																																															0.606
																																															0.606
																																															0.606
																																															0.606
																																															0.6061
																																															0.6062
																																															0.6063
																																															0.6064
																																															0.6065
																																															0.6066
																																															0.6067
																																															0.6067
																																															0.6069
																																															0.6069
																																															0.6069
																																															0.607
																																															0.607
																																															0.607
																																															0.6071
																																															0.6071
																																															0.6072
																																															0.6072
																																															0.6073
																																															0.6074
																																															0.6074
																																															0.6076
																																															0.6076
																																															0.6077
																																															0.6077
																																															0.6078
																																															0.6078
																																															0.6079
																																															0.6081
																																															0.6081
																																															0.6082
																																															0.6082
																																															0.6083
																																															0.6083
																																															0.6083
																																															0.6084
																																															0.6084
																																															0.6086
																																															0.6089
																																															0.6089
																																															0.6091
																																															0.6091
																																															0.6093
																																															0.6093
																																															0.6094
																																															0.6094
																																															0.6095
																																															0.6096
																																															0.6096
																																															0.6096
																																															0.61
																																															0.61
																																															0.6102
																																															0.6102
																																															0.6103
																																															0.6105
																																															0.6107
																																															0.6108
																																															0.6108
																																															0.6109
																																															0.6109
																																															0.6109
																																															0.611
																																															0.6114
																																															0.6115
																																															0.6117
																																															0.6117
																																															0.6118
																																															0.6119
																																															0.612
																																															0.6121
																																															0.6122
																																															0.6123
																																															0.6124
																																															0.6124
																																															0.6125
																																															0.6126
																																															0.6126
																																															0.6127
																																															0.6127
																																															0.6128
																																															0.6129
																																															0.613
																																															0.6132
																																															0.6133
																																															0.6134
																																															0.6134
																																															0.6134
																																															0.6135
																																															0.6135
																																															0.6135
																																															0.6137
																																															0.6137
																																															0.6137
																																															0.6138
																																															0.6139
																																															0.6141
																																															0.6141
																																															0.6142
																																															0.6142
																																															0.6142
																																															0.6142
																																															0.6142
																																															0.6144
																																															0.6146
																																															0.6146
																																															0.6146
																																															0.6147
																																															0.6147
																																															0.6147
																																															0.6148
																																															0.6149
																																															0.6149
																																															0.6149
																																															0.6149
																																															0.615
																																															0.615
																																															0.6151
																																															0.6151
																																															0.6152
																																															0.6152
																																															0.6153
																																															0.6153
																																															0.6154
																																															0.6154
																																															0.6154
																																															0.6155
																																															0.6158
																																															0.6159
																																															0.6159
																																															0.6159
																																															0.616
																																															0.6161
																																															0.6161
																																															0.6162
																																															0.6163
																																															0.6163
																																															0.6164
																																															0.6164
																																															0.6166
																																															0.6167
																																															0.6168
[truncated: 894 more rows]
[truncated: 4 more columns]

## Sheet: Supplementary Fig. 9
Supplementary Fig. 9c			Bars									Supplementary Fig. 9d					Supplementary Fig. 9e		uniform		bars
[truncated: 265 more rows]
